# Supplementary material for: Using Transcription Modules to Identify Expression Clusters Perturbed in Williams-Beuren Syndrome
Source: PLoS Comput Biol. 2011 Jan 20;7(1):e1001054. doi: 10.1371/journal.pcbi.1001054 (PMC3024257; doi:10.1371/journal.pcbi.1001054)
Supplement: Table S2 — Differentially expressed genes in WBS samples compared to controls. (0.23 MB XLS) [file pcbi.1001054.s004.xls]

## Sheet: Supplementary Table S2
Affymetrix probeset ID	Gene symbol	Entrez ID	Log fold change	Raw p-value	BH-adjusted p-value	Name
212798_s_at	ANKMY2	57037	-0.864291	2.86112e-08	0.000415417	ankyrin repeat and MYND domain containing 2
239761_at	GCNT1	2650	-1.40154	5.06876e-08	0.000415417	glucosaminyl (N-acetyl) transferase 1, core 2 (beta-1,6-N-acetylglucosaminyltransferase)
209496_at	RARRES2	5919	3.10617	7.55484e-08	0.000415417	retinoic acid receptor responder (tazarotene induced) 2
239824_s_at	TMEM107	84314	-0.779496	1.02743e-07	0.000415417	transmembrane protein 107
214696_at	C17orf91	84981	1.21428	1.69986e-07	0.000415417	chromosome 17 open reading frame 91
202709_at	FMOD	2331	2.33535	1.81253e-07	0.000415417	fibromodulin
230229_at	DLG1	1739	1.78855	1.85723e-07	0.000415417	discs, large homolog 1 (Drosophila)
218692_at	GOLSYN	55638	2.96403	1.95498e-07	0.000415417	Golgi-localized protein
214805_at	EIF4A1	1973	1.91096	2.01095e-07	0.000415417	eukaryotic translation initiation factor 4A, isoform 1
1557049_at	LOC149478	149478	1.58965	2.84376e-07	0.000528711	hypothetical protein LOC149478
225932_s_at	HNRNPA2B1	3181	1.03294	3.63233e-07	0.00061393	heterogeneous nuclear ribonucleoprotein A2/B1
221548_s_at	ILKAP	80895	0.686525	4.34947e-07	0.000673879	integrin-linked kinase-associated serine/threonine phosphatase 2C
1558044_s_at	EXOSC6	118460	1.32412	5.9524e-07	0.000851285	exosome component 6
205505_at	GCNT1	2650	-1.35725	6.59437e-07	0.000872204	glucosaminyl (N-acetyl) transferase 1, core 2 (beta-1,6-N-acetylglucosaminyltransferase)
206025_s_at	TNFAIP6	7130	2.61582	7.95935e-07	0.000872204	tumor necrosis factor, alpha-induced protein 6
208850_s_at	THY1	7070	-1.01598	8.08054e-07	0.000872204	Thy-1 cell surface antigen
228284_at	TLE1	7088	-1.52591	8.83384e-07	0.000872204	transducin-like enhancer of split 1 (E(sp1) homolog, Drosophila)
223797_at	PRO2852	114224	1.00574	8.9572e-07	0.000872204	hypothetical protein PRO2852
229765_at	ZNF207	7756	1.56009	9.09701e-07	0.000872204	zinc finger protein 207
221501_x_at	LOC339047	339047	1.18725	9.38257e-07	0.000872204	hypothetical protein LOC339047
214035_x_at	LOC399491	399491	1.26412	1.25288e-06	0.00104446	LOC399491 protein
213616_at	C18orf10	25941	-1.3753	1.28268e-06	0.00104446	chromosome 18 open reading frame 10
202350_s_at	MATN2	4147	-3.02719	1.33135e-06	0.00104446	matrilin 2
236656_s_at	LOC100130506	100130506	-1.49259	1.39478e-06	0.00104446	hypothetical protein LOC100130506
223122_s_at	SFRP2	6423	5.2144	1.57227e-06	0.00104446	secreted frizzled-related protein 2
205131_x_at	CLEC11A	6320	-1.69639	1.57377e-06	0.00104446	C-type lectin domain family 11, member A
206848_at	HOXA7	3204	1.41738	1.57567e-06	0.00104446	homeobox A7
203180_at	ALDH1A3	220	3.78943	1.648e-06	0.00104446	aldehyde dehydrogenase 1 family, member A3
211709_s_at	CLEC11A	6320	-1.62431	1.68157e-06	0.00104446	C-type lectin domain family 11, member A
223007_s_at	C9orf5	23731	-1.01213	1.68534e-06	0.00104446	chromosome 9 open reading frame 5
200906_s_at	PALLD	23022	-2.38333	1.87388e-06	0.00112385	palladin, cytoskeletal associated protein
1555878_at	RPS24	6229	0.958821	1.93701e-06	0.0011254	ribosomal protein S24
202468_s_at	CTNNAL1	8727	-1.20188	2.25207e-06	0.0012688	catenin (cadherin-associated protein), alpha-like 1
214870_x_at	LOC100132540	100132540	1.15443	2.32184e-06	0.00126964	similar to LOC339047 protein
212307_s_at	OGT	8473	1.40187	2.49711e-06	0.00132504	O-linked N-acetylglucosamine (GlcNAc) transferase (UDP-N-acetylglucosamine:polypeptide-N-acetylglucosaminyl transferase)
208690_s_at	PDLIM1	9124	-1.54778	2.67519e-06	0.00132504	PDZ and LIM domain 1
1555427_s_at	SYNCRIP	10492	1.05493	2.72645e-06	0.00132504	synaptotagmin binding, cytoplasmic RNA interacting protein
215772_x_at	SUCLG2	8801	-0.637552	2.82701e-06	0.00132504	succinate-CoA ligase, GDP-forming, beta subunit
52837_at	KIAA1644	85352	1.84033	2.8699e-06	0.00132504	KIAA1644
203324_s_at	CAV2	858	-0.903555	2.91982e-06	0.00132504	caveolin 2
204538_x_at	NPIP	9284	1.14651	2.92204e-06	0.00132504	nuclear pore complex interacting protein
1556060_a_at	ZNF451	26036	0.801863	3.03576e-06	0.00134383	zinc finger protein 451
231403_at	TRIO	7204	1.13815	3.20824e-06	0.00137293	triple functional domain (PTPRF interacting)
210735_s_at	CA12	771	-2.29528	3.24918e-06	0.00137293	carbonic anhydrase XII
203323_at	CAV2	858	-0.769543	3.53539e-06	0.00143161	caveolin 2
225230_at	TMEM77	128338	-1.03223	3.54206e-06	0.00143161	transmembrane protein 77
218504_at	FAHD2A	51011	-0.916158	3.83081e-06	0.00146074	fumarylacetoacetate hydrolase domain containing 2A
200897_s_at	PALLD	23022	-1.75519	3.84733e-06	0.00146074	palladin, cytoskeletal associated protein
219747_at	C4orf31	79625	-2.51214	3.86322e-06	0.00146074	chromosome 4 open reading frame 31
239151_at	AGAP9	642517	1.37635	3.92842e-06	0.00146074	ArfGAP with GTPase domain, ankyrin repeat and PH domain 9
202196_s_at	DKK3	27122	-1.95842	4.04986e-06	0.00147637	dickkopf homolog 3 (Xenopus laevis)
227139_s_at	HPS3	84343	-0.827633	4.59068e-06	0.00154386	Hermansky-Pudlak syndrome 3
231867_at	ODZ2	57451	-1.12355	4.59656e-06	0.00154386	odz, odd Oz/ten-m homolog 2 (Drosophila)
230799_at	LOC388948	388948	-2.39784	4.65017e-06	0.00154386	hypothetical gene supported by BC062774
1557828_a_at	C5orf28	64417	1.43283	4.88536e-06	0.00159348	chromosome 5 open reading frame 28
214247_s_at	DKK3	27122	-1.92249	5.0573e-06	0.00159493	dickkopf homolog 3 (Xenopus laevis)
209113_s_at	HMG20B	10362	-0.802133	5.11802e-06	0.00159493	high-mobility group 20B
217317_s_at	HERC2P2	400322	1.57892	5.14921e-06	0.00159493	hect domain and RLD 2 pseudogene 2
207563_s_at	OGT	8473	1.34812	5.36601e-06	0.00159493	O-linked N-acetylglucosamine (GlcNAc) transferase (UDP-N-acetylglucosamine:polypeptide-N-acetylglucosaminyl transferase)
209436_at	SPON1	10418	3.25495	5.42575e-06	0.00159493	spondin 1, extracellular matrix protein
1570351_at	ADAMTS6	11174	1.5782	5.43419e-06	0.00159493	ADAM metallopeptidase with thrombospondin type 1 motif, 6
200692_s_at	HSPA9	3313	1.13278	5.49028e-06	0.00159493	heat shock 70kDa protein 9 (mortalin)
202565_s_at	SVIL	6840	2.07568	5.61604e-06	0.00160636	supervillin
201787_at	FBLN1	2192	2.34906	5.73243e-06	0.00161481	fibulin 1
206026_s_at	TNFAIP6	7130	2.4018	5.8547e-06	0.00162463	tumor necrosis factor, alpha-induced protein 6
202842_s_at	DNAJB9	4189	0.915486	5.98979e-06	0.00163768	DnaJ (Hsp40) homolog, subfamily B, member 9
227696_at	EXOSC6	118460	1.25229	6.08684e-06	0.0016401	exosome component 6
213617_s_at	C18orf10	25941	-1.23325	6.2831e-06	0.00166879	chromosome 18 open reading frame 10
35820_at	GM2A	2760	-1.01288	6.4043e-06	0.00167702	GM2 ganglioside activator
222463_s_at	BACE1	23621	-0.941081	6.80097e-06	0.0017321	beta-site APP-cleaving enzyme 1
219454_at	EGFL6	25975	3.196	6.89891e-06	0.0017333	EGF-like-domain, multiple 6
214077_x_at	MEIS3P1	4213	0.911241	6.99786e-06	0.00173472	Meis homeobox 3 pseudogene 1
222235_s_at	CSGALNACT2	55454	0.760625	7.70658e-06	0.00187209	chondroitin sulfate N-acetylgalactosaminyltransferase 2
216241_s_at	TCEA1	6917	0.863796	7.90303e-06	0.00187209	transcription elongation factor A (SII), 1
211996_s_at	LOC23117	23117	1.32064	7.93148e-06	0.00187209	PI-3-kinase-related kinase SMG-1 isoform 1 homolog
228188_at	FOSL2	2355	-0.829601	7.95479e-06	0.00187209	FOS-like antigen 2
214164_x_at	CA12	771	-2.05789	8.65404e-06	0.00197526	carbonic anhydrase XII
233078_at	API5	8539	0.766262	8.74403e-06	0.00197526	apoptosis inhibitor 5
221989_at	RPL10	6134	1.17969	8.81814e-06	0.00197526	ribosomal protein L10
202307_s_at	TAP1	6890	-1.14082	9.14528e-06	0.00202415	transporter 1, ATP-binding cassette, sub-family B (MDR/TAP)
228400_at	SHROOM3	57619	-2.4301	9.34998e-06	0.00204512	shroom family member 3
203238_s_at	NOTCH3	4854	-1.9389	9.94215e-06	0.00214935	Notch homolog 3 (Drosophila)
236561_at	TGFBR1	7046	2.38132	1.00992e-05	0.00215822	transforming growth factor, beta receptor 1
215418_at	PARVA	55742	0.980608	1.0403e-05	0.00219788	parvin, alpha
204255_s_at	VDR	7421	1.33785	1.07887e-05	0.00225375	vitamin D (1,25- dihydroxyvitamin D3) receptor
229871_at	SAMD4B	55095	1.76883	1.10617e-05	0.00227027	sterile alpha motif domain containing 4B
200907_s_at	PALLD	23022	-1.8901	1.1112e-05	0.00227027	palladin, cytoskeletal associated protein
202570_s_at	DLGAP4	22839	-0.912021	1.14795e-05	0.00231986	discs, large (Drosophila) homolog-associated protein 4
236657_at	LOC100130506	100130506	-1.22895	1.17277e-05	0.00234452	hypothetical protein LOC100130506
216005_at	TNC	3371	2.45747	1.18862e-05	0.00235093	tenascin C
200691_s_at	HSPA9	3313	1.24531	1.22914e-05	0.00237546	heat shock 70kDa protein 9 (mortalin)
200601_at	ACTN4	81	-0.697513	1.23749e-05	0.00237546	actinin, alpha 4
224578_at	RCC2	55920	0.86721	1.24809e-05	0.00237546	regulator of chromosome condensation 2
227383_at	LOC728875	728875	1.59575	1.25212e-05	0.00237546	hypothetical LOC728875
213550_s_at	NDUFA2	4695	-0.872323	1.2852e-05	0.00241358	NADH dehydrogenase (ubiquinone) 1 alpha subcomplex, 2, 8kDa
220658_s_at	ARNTL2	56938	-1.57858	1.34007e-05	0.00248034	aryl hydrocarbon receptor nuclear translocator-like 2
213994_s_at	SPON1	10418	2.60067	1.34743e-05	0.00248034	spondin 1, extracellular matrix protein
244050_at	PTPLAD2	401494	-1.70804	1.36154e-05	0.00248174	protein tyrosine phosphatase-like A domain containing 2
235060_at	LOC100190986	100190986	2.12204	1.38777e-05	0.00250499	hypothetical LOC100190986
218523_at	LHPP	64077	-0.758185	1.57297e-05	0.00277809	phospholysine phosphohistidine inorganic pyrophosphate phosphatase
202187_s_at	PPP2R5A	5525	-0.615391	1.57803e-05	0.00277809	protein phosphatase 2, regulatory subunit B', alpha isoform
226931_at	TMTC1	83857	2.27323	1.59383e-05	0.00277809	transmembrane and tetratricopeptide repeat containing 1
201403_s_at	MGST3	4259	-0.60629	1.60604e-05	0.00277809	microsomal glutathione S-transferase 3
225793_at	LIX1L	128077	-0.622261	1.62218e-05	0.00277809	Lix1 homolog (mouse)-like
207941_s_at	RBM39	9584	0.692246	1.62872e-05	0.00277809	RNA binding motif protein 39
200690_at	HSPA9	3313	1.18882	1.65203e-05	0.00279223	heat shock 70kDa protein 9 (mortalin)
201916_s_at	SEC63	11231	0.66141	1.78058e-05	0.00294764	SEC63 homolog (S. cerevisiae)
226388_at	TCEA3	6920	-1.89111	1.79154e-05	0.00294764	transcription elongation factor A (SII), 3
215867_x_at	CA12	771	-2.07537	1.83455e-05	0.00299193	carbonic anhydrase XII
203164_at	SLC33A1	9197	0.681403	1.85363e-05	0.00299675	solute carrier family 33 (acetyl-CoA transporter), member 1
223121_s_at	SFRP2	6423	4.16161	1.89987e-05	0.00304184	secreted frizzled-related protein 2
200905_x_at	HLA-E	3133	-0.721519	1.92235e-05	0.00304184	major histocompatibility complex, class I, E
241425_at	NUPL1	9818	1.63832	1.9306e-05	0.00304184	nucleoporin like 1
211067_s_at	GAS7	8522	1.12651	1.99576e-05	0.00309612	growth arrest-specific 7
235476_at	TRIM59	286827	-1.49554	2.03166e-05	0.00309612	tripartite motif-containing 59
227891_s_at	TAF15	8148	1.60887	2.05536e-05	0.00310676	TAF15 RNA polymerase II, TATA box binding protein (TBP)-associated factor, 68kDa
233533_at	KRTAP1-5	83895	-2.81919	2.098e-05	0.00312239	keratin associated protein 1-5
211009_s_at	ZNF271	10778	0.781249	2.12087e-05	0.00312239	zinc finger protein 271
210783_x_at	CLEC11A	6320	-1.30767	2.13287e-05	0.00312239	C-type lectin domain family 11, member A
212459_x_at	SUCLG2	8801	-0.630779	2.15029e-05	0.00312329	succinate-CoA ligase, GDP-forming, beta subunit
202380_s_at	NKTR	4820	0.765706	2.1876e-05	0.00315285	natural killer-tumor recognition sequence
202435_s_at	CYP1B1	1545	3.42797	2.28481e-05	0.00321987	cytochrome P450, family 1, subfamily B, polypeptide 1
222719_s_at	PDGFC	56034	-1.21098	2.28686e-05	0.00321987	platelet derived growth factor C
205257_s_at	AMPH	273	-1.86955	2.28835e-05	0.00321987	amphiphysin
202020_s_at	LANCL1	10314	-0.713723	2.31478e-05	0.00321987	LanC lantibiotic synthetase component C-like 1 (bacterial)
221208_s_at	C11orf61	79684	0.676581	2.32069e-05	0.00321987	chromosome 11 open reading frame 61
219295_s_at	PCOLCE2	26577	-2.94912	2.40378e-05	0.00330373	procollagen C-endopeptidase enhancer 2
226576_at	ARHGAP26	23092	1.07437	2.41667e-05	0.00330373	Rho GTPase activating protein 26
205078_at	PIGF	5281	-0.716456	2.47741e-05	0.0033047	phosphatidylinositol glycan anchor biosynthesis, class F
1557996_at	POLR2J4	84820	1.40967	2.48468e-05	0.0033047	polymerase (RNA) II (DNA directed) polypeptide J4, pseudogene
212737_at	GM2A	2760	-1.00788	2.5055e-05	0.0033047	GM2 ganglioside activator
223228_at	LDOC1L	84247	0.721123	2.50634e-05	0.0033047	leucine zipper, down-regulated in cancer 1-like
212121_at	TCTN3	26123	-0.864009	2.50789e-05	0.0033047	tectonic family member 3
204992_s_at	PFN2	5217	-0.923214	2.52403e-05	0.0033047	profilin 2
203963_at	CA12	771	-2.20118	2.58475e-05	0.00335395	carbonic anhydrase XII
225548_at	SHROOM3	57619	-2.14592	2.59773e-05	0.00335395	shroom family member 3
221029_s_at	WNT5B	81029	-1.50507	2.69103e-05	0.00343435	wingless-type MMTV integration site family, member 5B
229694_at	BRWD2	55717	1.48496	2.69773e-05	0.00343435	bromodomain and WD repeat domain containing 2
202536_at	CHMP2B	25978	0.84488	2.71541e-05	0.00343435	chromatin modifying protein 2B
227420_at	TNFAIP8L1	126282	-0.635293	2.79202e-05	0.00350738	tumor necrosis factor, alpha-induced protein 8-like 1
206506_s_at	SUPT3H	8464	-0.606742	2.81581e-05	0.00351353	suppressor of Ty 3 homolog (S. cerevisiae)
1557418_at	ACSL4	2182	1.4159	2.8734e-05	0.0035262	acyl-CoA synthetase long-chain family member 4
209281_s_at	ATP2B1	490	0.622773	2.88286e-05	0.0035262	ATPase, Ca++ transporting, plasma membrane 1
203560_at	GGH	8836	-2.07965	2.96267e-05	0.0035735	gamma-glutamyl hydrolase (conjugase, folylpolygammaglutamyl hydrolase)
238635_at	C5orf28	64417	1.54558	2.96462e-05	0.0035735	chromosome 5 open reading frame 28
211177_s_at	TXNRD2	10587	-0.615275	2.9792e-05	0.0035735	thioredoxin reductase 2
210950_s_at	FDFT1	2222	-0.771847	3.03753e-05	0.00362011	farnesyl-diphosphate farnesyltransferase 1
201781_s_at	AIP	9049	-0.67226	3.12136e-05	0.00369633	aryl hydrocarbon receptor interacting protein
242837_at	SFRS4	6429	1.70254	3.17089e-05	0.00373122	splicing factor, arginine/serine-rich 4
226322_at	TMTC1	83857	1.82801	3.23521e-05	0.00378296	transmembrane and tetratricopeptide repeat containing 1
202665_s_at	WIPF1	7456	-0.612646	3.4136e-05	0.00394196	WAS/WASL interacting protein family, member 1
230332_at	ZCCHC7	84186	1.25711	3.49693e-05	0.00401327	zinc finger, CCHC domain containing 7
45714_at	HCFC1R1	54985	-1.12615	3.59666e-05	0.0041024	host cell factor C1 regulator 1 (XPO1 dependent)
221511_x_at	CCPG1	9236	1.21474	3.63514e-05	0.00412101	cell cycle progression 1
205353_s_at	PEBP1	5037	-0.603249	3.80997e-05	0.00424722	phosphatidylethanolamine binding protein 1
222603_at	ERMP1	79956	-1.2646	3.81524e-05	0.00424722	endoplasmic reticulum metallopeptidase 1
202796_at	SYNPO	11346	-1.44317	3.85503e-05	0.00424722	synaptopodin
201393_s_at	IGF2R	3482	1.01495	3.8607e-05	0.00424722	insulin-like growth factor 2 receptor
219278_at	MAP3K6	9064	-1.04773	3.90915e-05	0.00427523	mitogen-activated protein kinase kinase kinase 6
210719_s_at	HMG20B	10362	-0.722477	3.94243e-05	0.00428641	high-mobility group 20B
222909_s_at	BAG4	9530	-1.42314	4.11617e-05	0.00443871	BCL2-associated athanogene 4
202379_s_at	NKTR	4820	0.925326	4.13389e-05	0.00443871	natural killer-tumor recognition sequence
211475_s_at	BAG1	573	0.641772	4.18796e-05	0.00443871	BCL2-associated athanogene
231863_at	ING3	54556	0.730555	4.18903e-05	0.00443871	inhibitor of growth family, member 3
202135_s_at	ACTR1B	10120	-0.585193	4.20278e-05	0.00443871	ARP1 actin-related protein 1 homolog B, centractin beta (yeast)
239106_at	CA5BP	340591	0.68185	4.22575e-05	0.00443871	carbonic anhydrase VB pseudogene
218718_at	PDGFC	56034	-1.32224	4.33135e-05	0.00452407	platelet derived growth factor C
1554008_at	OSMR	9180	-1.22148	4.44413e-05	0.0045808	oncostatin M receptor
209646_x_at	ALDH1B1	219	-1.3535	4.49662e-05	0.0045808	aldehyde dehydrogenase 1 family, member B1
206571_s_at	MAP4K4	9448	0.599337	4.52827e-05	0.0045808	mitogen-activated protein kinase kinase kinase kinase 4
204508_s_at	CA12	771	-2.20135	4.53524e-05	0.0045808	carbonic anhydrase XII
207839_s_at	C9orf127	51754	-0.988844	4.58693e-05	0.0045808	chromosome 9 open reading frame 127
240402_at	KIRREL3	84623	-1.54442	4.60403e-05	0.0045808	kin of IRRE like 3 (Drosophila)
208152_s_at	DDX21	9188	0.833399	4.64243e-05	0.00458505	DEAD (Asp-Glu-Ala-Asp) box polypeptide 21
214293_at	SEPT11	55752	-1.05882	4.69131e-05	0.00458505	septin 11
224335_s_at	BACE1	23621	-0.957846	4.69657e-05	0.00458505	beta-site APP-cleaving enzyme 1
203718_at	PNPLA6	10908	-0.67113	4.71033e-05	0.00458505	patatin-like phospholipase domain containing 6
228760_at	SFRS2B	10929	0.856732	4.78329e-05	0.00462125	splicing factor, arginine/serine-rich 2B
215350_at	SYNE1	23345	1.82491	4.79723e-05	0.00462125	spectrin repeat containing, nuclear envelope 1
202437_s_at	CYP1B1	1545	3.03345	4.91368e-05	0.00470903	cytochrome P450, family 1, subfamily B, polypeptide 1
227680_at	ZNF326	284695	1.06134	5.03302e-05	0.00477228	zinc finger protein 326
226354_at	LACTB	114294	-0.904185	5.03698e-05	0.00477228	lactamase, beta
238590_x_at	TMEM107	84314	-0.680352	5.07564e-05	0.00477228	transmembrane protein 107
218957_s_at	PAAF1	80227	-0.8501	5.10287e-05	0.00477228	proteasomal ATPase-associated factor 1
1558111_at	MBNL1	4154	1.79391	5.14132e-05	0.00477937	muscleblind-like (Drosophila)
224942_at	PAPPA	5069	1.46685	5.19362e-05	0.00478838	pregnancy-associated plasma protein A, pappalysin 1
229657_at	THRB	7068	2.13416	5.29158e-05	0.00481877	thyroid hormone receptor, beta (erythroblastic leukemia viral (v-erb-a) oncogene homolog 2, avian)
238430_x_at	SLFN5	162394	0.991769	5.2971e-05	0.00481877	schlafen family member 5
225768_at	NR1D2	9975	0.975747	5.3133e-05	0.00481877	nuclear receptor subfamily 1, group D, member 2
207977_s_at	DPT	1805	3.66016	5.37234e-05	0.00482525	dermatopontin
208647_at	FDFT1	2222	-0.64748	5.4142e-05	0.00483946	farnesyl-diphosphate farnesyltransferase 1
1552287_s_at	AFG3L1	172	0.895678	5.46424e-05	0.00486077	AFG3 ATPase family gene 3-like 1 (S. cerevisiae)
209212_s_at	KLF5	688	-1.32724	5.49032e-05	0.00486077	Kruppel-like factor 5 (intestinal)
208829_at	TAPBP	6892	-0.816123	5.56083e-05	0.00489986	TAP binding protein (tapasin)
215462_at	LOC149478	149478	1.12385	5.60252e-05	0.00491331	hypothetical protein LOC149478
202569_s_at	MARK3	4140	0.647207	5.71218e-05	0.00498595	MAP/microtubule affinity-regulating kinase 3
209025_s_at	SYNCRIP	10492	0.802358	5.75709e-05	0.00498822	synaptotagmin binding, cytoplasmic RNA interacting protein
241140_at	LMO7	4008	1.36303	5.80689e-05	0.00498822	LIM domain 7
213773_x_at	NSUN5	55695	0.746372	5.84021e-05	0.00498822	NOL1/NOP2/Sun domain family, member 5
204744_s_at	IARS	3376	0.773002	5.84502e-05	0.00498822	isoleucyl-tRNA synthetase
223139_s_at	DHX36	170506	0.633344	5.84892e-05	0.00498822	DEAH (Asp-Glu-Ala-His) box polypeptide 36
205805_s_at	ROR1	4919	1.28623	5.94238e-05	0.00504478	receptor tyrosine kinase-like orphan receptor 1
213071_at	DPT	1805	3.50019	6.10895e-05	0.00511194	dermatopontin
203008_x_at	TXNDC9	10190	0.605377	6.13093e-05	0.00511194	thioredoxin domain containing 9
232267_at	GPR133	283383	2.38351	6.24902e-05	0.00516854	G protein-coupled receptor 133
223537_s_at	WNT5B	81029	-1.42552	6.26639e-05	0.00516854	wingless-type MMTV integration site family, member 5B
210543_s_at	PRKDC	5591	0.730088	6.30562e-05	0.00516854	protein kinase, DNA-activated, catalytic polypeptide
224826_at	RP5-1022P6.2	56261	1.13901	6.31056e-05	0.00516854	hypothetical protein KIAA1434
1568597_at	LOC646762	646762	1.22959	6.37197e-05	0.00519595	hypothetical LOC646762
220512_at	DLC1	10395	1.64344	6.40562e-05	0.00520058	deleted in liver cancer 1
203627_at	IGF1R	3480	0.940557	6.47684e-05	0.00523554	insulin-like growth factor 1 receptor
1554163_at	TWIST2	117581	1.82636	6.58487e-05	0.00527698	twist homolog 2 (Drosophila)
219825_at	CYP26B1	56603	1.76916	6.79185e-05	0.00541948	cytochrome P450, family 26, subfamily B, polypeptide 1
1565823_at	SEPT7	989	-0.946512	6.8388e-05	0.00543113	septin 7
200635_s_at	PTPRF	5792	-1.05246	6.86486e-05	0.00543113	protein tyrosine phosphatase, receptor type, F
223218_s_at	NFKBIZ	64332	1.69885	6.89697e-05	0.00543341	nuclear factor of kappa light polypeptide gene enhancer in B-cells inhibitor, zeta
225294_s_at	TRAPPC1	58485	-0.631104	6.92862e-05	0.00543531	trafficking protein particle complex 1
211935_at	ARL6IP1	23204	-0.752854	7.00522e-05	0.00545666	ADP-ribosylation factor-like 6 interacting protein 1
200961_at	SEPHS2	22928	0.754458	7.0536e-05	0.00545666	selenophosphate synthetase 2
221768_at	SFPQ	6421	1.1783	7.05672e-05	0.00545666	splicing factor proline/glutamine-rich (polypyrimidine tract binding protein associated)
200760_s_at	ARL6IP5	10550	-0.93953	7.07322e-05	0.00545666	ADP-ribosylation-like factor 6 interacting protein 5
208804_s_at	SFRS6	6431	0.910984	7.14904e-05	0.00547256	splicing factor, arginine/serine-rich 6
238902_at	PCMTD1	115294	1.14263	7.16914e-05	0.00547256	protein-L-isoaspartate (D-aspartate) O-methyltransferase domain containing 1
202085_at	TJP2	9414	-1.81866	7.2337e-05	0.00547256	tight junction protein 2 (zona occludens 2)
1554154_at	GDAP2	54834	0.943967	7.24102e-05	0.00547256	ganglioside induced differentiation associated protein 2
209852_x_at	PSME3	10197	0.646239	7.31137e-05	0.00550336	proteasome (prosome, macropain) activator subunit 3 (PA28 gamma; Ki)
212854_x_at	NBPF1	55672	0.594789	7.4018e-05	0.0055422	neuroblastoma breakpoint family, member 1
227534_at	C9orf21	195827	-0.829653	7.43526e-05	0.0055422	chromosome 9 open reading frame 21
213068_at	DPT	1805	3.60514	7.46398e-05	0.0055422	dermatopontin
200696_s_at	GSN	2934	-1.01495	7.4822e-05	0.0055422	gelsolin (amyloidosis, Finnish type)
201194_at	SEPW1	6415	-0.988094	7.54652e-05	0.00556766	selenoprotein W, 1
238013_at	PLEKHA2	59339	-1.85971	7.64518e-05	0.00561815	pleckstrin homology domain containing, family A (phosphoinositide binding specific) member 2
226352_at	JMY	133746	1.0497	7.83916e-05	0.00573802	junction mediating and regulatory protein, p53 cofactor
202436_s_at	CYP1B1	1545	2.9834	8.22476e-05	0.00597323	cytochrome P450, family 1, subfamily B, polypeptide 1
203810_at	DNAJB4	11080	-0.82315	8.34777e-05	0.00603898	DnaJ (Hsp40) homolog, subfamily B, member 4
217286_s_at	NDRG3	57446	-0.685821	8.43711e-05	0.00607995	NDRG family member 3
200761_s_at	ARL6IP5	10550	-0.992429	8.50366e-05	0.00608196	ADP-ribosylation-like factor 6 interacting protein 5
225107_at	HNRNPA2B1	3181	1.19	8.58314e-05	0.00611409	heterogeneous nuclear ribonucleoprotein A2/B1
1555851_s_at	SEPW1	6415	-0.95441	8.66351e-05	0.00612441	selenoprotein W, 1
218518_at	FAM13B	51306	1.5822	8.97345e-05	0.00631211	family with sequence similarity 13, member B
208158_s_at	OSBPL1A	114876	-0.630347	8.99693e-05	0.00631211	oxysterol binding protein-like 1A
219308_s_at	AK5	26289	-1.71874	9.07598e-05	0.00634363	adenylate kinase 5
227395_at	TBCEL	219899	0.679873	9.11724e-05	0.00634551	tubulin folding cofactor E-like
205830_at	CLGN	1047	1.72215	9.14692e-05	0.00634551	calmegin
203860_at	PCCA	5095	-0.940788	9.33638e-05	0.00645286	propionyl Coenzyme A carboxylase, alpha polypeptide
223441_at	SLC17A5	26503	-0.691089	9.38372e-05	0.00646156	solute carrier family 17 (anion/sugar transporter), member 5
212670_at	ELN	2006	2.95724	9.47723e-05	0.00650187	elastin
214259_s_at	AKR7A2	8574	-0.732901	9.62714e-05	0.00652875	aldo-keto reductase family 7, member A2 (aflatoxin aldehyde reductase)
223347_at	MUM1	84939	0.735638	9.63152e-05	0.00652875	melanoma associated antigen (mutated) 1
200752_s_at	CAPN1	823	-0.730097	9.69442e-05	0.00652875	calpain 1, (mu/I) large subunit
206061_s_at	DICER1	23405	0.741449	9.71767e-05	0.00652875	dicer 1, ribonuclease type III
223217_s_at	NFKBIZ	64332	1.51533	9.74414e-05	0.00652875	nuclear factor of kappa light polypeptide gene enhancer in B-cells inhibitor, zeta
223492_s_at	LRRFIP1	9208	-0.900963	9.75208e-05	0.00652875	leucine rich repeat (in FLII) interacting protein 1
219427_at	FAT4	79633	1.47151	9.76222e-05	0.00652875	FAT tumor suppressor homolog 4 (Drosophila)
213896_x_at	FAM149B1	317662	-0.710163	9.83528e-05	0.00654314	family with sequence similarity 149, member B1
214605_x_at	GPR1	2825	0.883048	9.85412e-05	0.00654314	G protein-coupled receptor 1
204254_s_at	VDR	7421	1.1084	9.92928e-05	0.00654505	vitamin D (1,25- dihydroxyvitamin D3) receptor
209004_s_at	FBXL5	26234	-0.814307	9.96223e-05	0.00654505	F-box and leucine-rich repeat protein 5
230166_at	KIAA1958	158405	-0.991131	9.96261e-05	0.00654505	KIAA1958
242287_at	CLIP1	6249	0.801396	0.000101095	0.00659493	CAP-GLY domain containing linker protein 1
208109_s_at	C15orf5	81698	1.20029	0.000104095	0.00670117	chromosome 15 open reading frame 5
214474_at	PRKAB2	5565	-0.749002	0.000104165	0.00670117	protein kinase, AMP-activated, beta 2 non-catalytic subunit
218010_x_at	C20orf149	79144	-0.723715	0.000106223	0.00680435	chromosome 20 open reading frame 149
209964_s_at	ATXN7	6314	1.15097	0.000106501	0.00680435	ataxin 7
222862_s_at	AK5	26289	-1.61403	0.000107964	0.00687423	adenylate kinase 5
208445_s_at	BAZ1B	9031	1.07256	0.000109564	0.00695225	bromodomain adjacent to zinc finger domain, 1B
200825_s_at	HYOU1	10525	1.00269	0.000112626	0.00712228	hypoxia up-regulated 1
1552621_at	POLR2J4	84820	1.3915	0.000113187	0.00712837	polymerase (RNA) II (DNA directed) polypeptide J4, pseudogene
243296_at	NAMPT	10135	1.63436	0.00011349	0.00712837	nicotinamide phosphoribosyltransferase
211074_at	FOLR1	2348	-0.729992	0.000115225	0.00721303	folate receptor 1 (adult)
229467_at	PCBP2	5094	0.726587	0.000116168	0.0072166	poly(rC) binding protein 2
223295_s_at	LUC7L	55692	0.763526	0.000116457	0.0072166	LUC7-like (S. cerevisiae)
227406_at	LOC100129387	100129387	0.873603	0.000116914	0.0072166	hypothetical LOC100129387
212124_at	ZMIZ1	57178	0.590918	0.000117612	0.0072166	zinc finger, MIZ-type containing 1
203672_x_at	TPMT	7172	-0.635075	0.000117728	0.0072166	thiopurine S-methyltransferase
206693_at	IL7	3574	1.69195	0.000118847	0.00724463	interleukin 7
233870_at	NAV1	89796	0.923536	0.000120995	0.00731833	neuron navigator 1
209203_s_at	BICD2	23299	-0.78611	0.00012102	0.00731833	bicaudal D homolog 2 (Drosophila)
213386_at	C9orf125	84302	-0.712465	0.000122025	0.00731833	chromosome 9 open reading frame 125
204361_s_at	SKAP2	8935	-0.733544	0.000123693	0.00737196	src kinase associated phosphoprotein 2
1554640_at	PALM2	114299	0.806288	0.000123712	0.00737196	paralemmin 2
225344_at	NCOA7	135112	1.27878	0.000124117	0.00737244	nuclear receptor coactivator 7
214459_x_at	HLA-C	3107	-0.696409	0.000125487	0.00743013	major histocompatibility complex, class I, C
209339_at	SIAH2	6478	0.587709	0.000126953	0.00749255	seven in absentia homolog 2 (Drosophila)
213603_s_at	RAC2	5880	-1.07491	0.000127348	0.00749255	ras-related C3 botulinum toxin substrate 2 (rho family, small GTP binding protein Rac2)
208673_s_at	SFRS3	6428	0.749812	0.000129187	0.00755298	splicing factor, arginine/serine-rich 3
206706_at	NTF3	4908	-1.63183	0.000130641	0.0075977	neurotrophin 3
225633_at	DPY19L3	147991	0.799606	0.000130769	0.0075977	dpy-19-like 3 (C. elegans)
204089_x_at	MAP3K4	4216	0.766071	0.000132329	0.00766437	mitogen-activated protein kinase kinase kinase 4
220755_s_at	C6orf48	50854	0.630256	0.000133208	0.00769131	chromosome 6 open reading frame 48
209447_at	SYNE1	23345	1.57429	0.000135395	0.00776933	spectrin repeat containing, nuclear envelope 1
244766_at	BOLA2	552900	0.636866	0.000139928	0.00798016	bolA homolog 2 (E. coli)
202022_at	ALDOC	230	-1.30889	0.000140958	0.00801288	aldolase C, fructose-bisphosphate
242876_at	AKT3	10000	0.865272	0.000141363	0.00801288	v-akt murine thymoma viral oncogene homolog 3 (protein kinase B, gamma)
218025_s_at	PECI	10455	-0.847136	0.000142021	0.00802571	peroxisomal D3,D2-enoyl-CoA isomerase
235879_at	MBNL1	4154	1.85075	0.000143017	0.00805747	muscleblind-like (Drosophila)
204806_x_at	HLA-F	3134	-0.813848	0.000145454	0.00814543	major histocompatibility complex, class I, F
239757_at	ZFAND6	54469	1.00168	0.000146953	0.00820464	zinc finger, AN1-type domain 6
201709_s_at	NIPSNAP1	8508	-0.657493	0.000150337	0.00833695	nipsnap homolog 1 (C. elegans)
205441_at	OCEL1	79629	-0.999448	0.0001505	0.00833695	occludin/ELL domain containing 1
227208_at	CCDC84	338657	0.753752	0.000150749	0.00833695	coiled-coil domain containing 84
227993_at	METAP2	10988	0.717123	0.000151116	0.00833695	methionyl aminopeptidase 2
203811_s_at	DNAJB4	11080	-0.966055	0.000153467	0.00844162	DnaJ (Hsp40) homolog, subfamily B, member 4
219188_s_at	MACROD1	28992	-0.769369	0.000155084	0.00847498	MACRO domain containing 1
206956_at	PMF1	11243	-0.639157	0.000156361	0.00847498	polyamine-modulated factor 1
209216_at	WDR45	11152	0.639933	0.000157311	0.00847498	WD repeat domain 45
214835_s_at	SUCLG2	8801	-0.693619	0.000157391	0.00847498	succinate-CoA ligase, GDP-forming, beta subunit
203570_at	LOXL1	4016	-1.15301	0.000157538	0.00847498	lysyl oxidase-like 1
217966_s_at	FAM129A	116496	1.58655	0.00015785	0.00847498	family with sequence similarity 129, member A
231848_x_at	ZNF207	7756	1.16765	0.000158536	0.00847498	zinc finger protein 207
223738_s_at	PGM2	55276	-0.820657	0.000158632	0.00847498	phosphoglucomutase 2
224984_at	NFAT5	10725	0.619579	0.000162609	0.00857147	nuclear factor of activated T-cells 5, tonicity-responsive
217678_at	SLC7A11	23657	1.59285	0.00016335	0.00857147	solute carrier family 7, (cationic amino acid transporter, y+ system) member 11
225945_at	ZNF655	79027	0.589252	0.000163609	0.00857147	zinc finger protein 655
212757_s_at	CAMK2G	818	-0.737805	0.000164007	0.00857147	calcium/calmodulin-dependent protein kinase II gamma
221832_s_at	LUZP1	7798	-0.612274	0.000165481	0.00861797	leucine zipper protein 1
216269_s_at	ELN	2006	3.05889	0.000167647	0.00868217	elastin
227384_s_at	LOC728875	728875	1.38643	0.000169067	0.00873136	hypothetical LOC728875
207628_s_at	WBSCR22	114049	0.810402	0.000169728	0.00874122	Williams Beuren syndrome chromosome region 22
1557079_at	ITGBL1	9358	1.4579	0.000171043	0.00876042	integrin, beta-like 1 (with EGF-like repeat domains)
202311_s_at	COL1A1	1277	1.06868	0.000171564	0.00876295	collagen, type I, alpha 1
1557419_a_at	ACSL4	2182	0.979242	0.000173847	0.00883104	acyl-CoA synthetase long-chain family member 4
200811_at	CIRBP	1153	0.659468	0.00017624	0.00886328	cold inducible RNA binding protein
218721_s_at	C1orf27	54953	0.63527	0.000176715	0.00886328	chromosome 1 open reading frame 27
203735_x_at	PPFIBP1	8496	-0.963336	0.000177342	0.00886328	PTPRF interacting protein, binding protein 1 (liprin beta 1)
232597_x_at	SFRS2IP	9169	0.915909	0.000180788	0.00897892	splicing factor, arginine/serine-rich 2, interacting protein
206656_s_at	C20orf3	57136	-0.699177	0.000181104	0.00897892	chromosome 20 open reading frame 3
225274_at	PCYOX1	51449	-0.772078	0.000183223	0.0090208	prenylcysteine oxidase 1
224794_s_at	CERCAM	51148	-0.727348	0.000183823	0.0090208	cerebral endothelial cell adhesion molecule
221593_s_at	RPL31	6160	-0.896416	0.00018389	0.0090208	ribosomal protein L31
202816_s_at	SS18	6760	0.614413	0.00018921	0.00918577	synovial sarcoma translocation, chromosome 18
233571_x_at	C20orf149	79144	-0.668696	0.000190729	0.00919828	chromosome 20 open reading frame 149
218537_at	HCFC1R1	54985	-1.17957	0.000192355	0.00924099	host cell factor C1 regulator 1 (XPO1 dependent)
1554462_a_at	DNAJB9	4189	0.799453	0.000194233	0.00928325	DnaJ (Hsp40) homolog, subfamily B, member 9
213089_at	LOC100132134	100132134	1.32098	0.000196645	0.00935043	similar to LOC653391 protein
201795_at	LBR	3930	-0.646888	0.00019746	0.00936524	lamin B receptor
243759_at	SFRS15	57466	0.797621	0.000199026	0.0094095	splicing factor, arginine/serine-rich 15
216081_at	LAMA4	3910	1.02216	0.000199405	0.0094095	laminin, alpha 4
221919_at	LOC728844	728844	0.917364	0.000200439	0.00943151	hypothetical LOC728844
227856_at	C4orf32	132720	1.23236	0.000203878	0.00954784	chromosome 4 open reading frame 32
219134_at	ELTD1	64123	1.96541	0.000206247	0.00962951	EGF, latrophilin and seven transmembrane domain containing 1
216199_s_at	MAP3K4	4216	0.832115	0.000207415	0.00962951	mitogen-activated protein kinase kinase kinase 4
205603_s_at	DIAPH2	1730	-0.880367	0.000208028	0.00962951	diaphanous homolog 2 (Drosophila)
230270_at	PRPF38B	55119	1.30254	0.000208453	0.00962951	PRP38 pre-mRNA processing factor 38 (yeast) domain containing B
236700_at	EIF3C	8663	0.802569	0.000208729	0.00962951	eukaryotic translation initiation factor 3, subunit C
205260_s_at	ACYP1	97	-0.969742	0.000210778	0.00969039	acylphosphatase 1, erythrocyte (common) type
201964_at	SETX	23064	0.765164	0.000211091	0.00969039	senataxin
208706_s_at	EIF5	1983	0.948195	0.000213032	0.00970759	eukaryotic translation initiation factor 5
218383_at	C14orf94	54930	-1.01448	0.000215014	0.00977392	chromosome 14 open reading frame 94
205359_at	AKAP6	9472	-1.51045	0.000215881	0.0097894	A kinase (PRKA) anchor protein 6
201416_at	SOX4	6659	0.998951	0.000218406	0.00983453	SRY (sex determining region Y)-box 4
224579_at	SLC38A1	81539	1.28309	0.000219881	0.00983453	solute carrier family 38, member 1
216526_x_at	HLA-C	3107	-0.92378	0.000221248	0.00983453	major histocompatibility complex, class I, C
222056_s_at	FAHD2A	51011	-0.754142	0.000221258	0.00983453	fumarylacetoacetate hydrolase domain containing 2A
201200_at	CREG1	8804	1.0177	0.000221455	0.00983453	cellular repressor of E1A-stimulated genes 1
202983_at	HLTF	6596	-0.713876	0.000221637	0.00983453	helicase-like transcription factor
227443_at	C9orf150	286343	1.71465	0.000222781	0.00986179	chromosome 9 open reading frame 150
211330_s_at	HFE	3077	-0.624218	0.000224547	0.00988532	hemochromatosis
227740_at	UHMK1	127933	-0.865707	0.000224956	0.00988532	U2AF homology motif (UHM) kinase 1
204933_s_at	TNFRSF11B	4982	1.61517	0.000225312	0.00988532	tumor necrosis factor receptor superfamily, member 11b
224129_s_at	DPY30	84661	-0.597045	0.000226635	0.00991436	dpy-30 homolog (C. elegans)
225971_at	DDHD1	80821	0.846266	0.00022794	0.00994713	DDHD domain containing 1
204105_s_at	NRCAM	4897	1.86926	0.000229407	0.00994713	neuronal cell adhesion molecule
242121_at	RLIM	51132	2.02032	0.000229532	0.00994713	ring finger protein, LIM domain interacting
224204_x_at	ARNTL2	56938	-1.19904	0.000229798	0.00994713	aryl hydrocarbon receptor nuclear translocator-like 2
223008_s_at	C9orf5	23731	-0.843735	0.000231966	0.00998314	chromosome 9 open reading frame 5
238760_at	YARS	8565	0.622755	0.000232567	0.00998587	tyrosyl-tRNA synthetase
235775_at	TMTC2	160335	1.39587	0.000239396	0.0102318	transmembrane and tetratricopeptide repeat containing 2
202785_at	NDUFA7	4701	-0.739547	0.000242083	0.0102993	NADH dehydrogenase (ubiquinone) 1 alpha subcomplex, 7, 14.5kDa
217984_at	RNASET2	8635	-1.10064	0.000246936	0.0104818	ribonuclease T2
224810_s_at	ANKRD13A	88455	-0.706638	0.00024853	0.0105059	ankyrin repeat domain 13A
235891_at	LOC100128178	100128178	1.03956	0.000249127	0.0105059	similar to hCG2041313
222781_s_at	C9orf40	55071	-0.905355	0.000249382	0.0105059	chromosome 9 open reading frame 40
231989_s_at	LOC440345	440345	1.42703	0.000250505	0.0105059	hypothetical protein LOC440345
241975_at	LOC399959	399959	1.0049	0.000250613	0.0105059	hypothetical gene supported by BX647608
212647_at	RRAS	6237	-0.652322	0.000250893	0.0105059	related RAS viral (r-ras) oncogene homolog
222040_at	LOC728844	728844	0.78636	0.000253648	0.0105601	hypothetical LOC728844
214806_at	BICD1	636	0.6459	0.000253741	0.0105601	bicaudal D homolog 1 (Drosophila)
230793_at	LRRC16A	55604	1.48143	0.000254199	0.0105601	leucine rich repeat containing 16A
226287_at	CCDC34	91057	-0.90224	0.00025446	0.0105601	coiled-coil domain containing 34
224932_at	CHCHD10	400916	-0.899799	0.000255874	0.0105615	coiled-coil-helix-coiled-coil-helix domain containing 10
223546_x_at	LUC7L	55692	0.617417	0.000257017	0.0105718	LUC7-like (S. cerevisiae)
201036_s_at	HADH	3033	-0.662697	0.000260808	0.0106979	hydroxyacyl-Coenzyme A dehydrogenase
212685_s_at	TBL2	26608	0.952572	0.000261233	0.0106979	transducin (beta)-like 2
217931_at	CNPY3	10695	-0.660448	0.000262417	0.0107228	canopy 3 homolog (zebrafish)
219400_at	CNTNAP1	8506	-0.777107	0.00026884	0.0109133	contactin associated protein 1
203335_at	PHYH	5264	-0.701305	0.000269742	0.0109235	phytanoyl-CoA 2-hydroxylase
208336_s_at	GPSN2	9524	-0.643538	0.000272013	0.0109384	glycoprotein, synaptic 2
226065_at	PRICKLE1	144165	1.4023	0.00027232	0.0109384	prickle homolog 1 (Drosophila)
219064_at	ITIH5	80760	2.58534	0.000272989	0.0109384	inter-alpha (globulin) inhibitor H5
212154_at	SDC2	6383	-0.978942	0.000274849	0.0109892	syndecan 2
204119_s_at	ADK	132	-0.711857	0.000277099	0.0110341	adenosine kinase
225988_at	HERC4	26091	-0.67406	0.000282247	0.0112127	hect domain and RLD 4
215296_at	CDC42BPA	8476	0.963818	0.000285438	0.0112982	CDC42 binding protein kinase alpha (DMPK-like)
223697_x_at	C9orf64	84267	0.75457	0.000286455	0.0112982	chromosome 9 open reading frame 64
209894_at	LEPR	3953	-1.75945	0.000286829	0.0112982	leptin receptor
201650_at	KRT19	3880	-3.22074	0.00029004	0.0113286	keratin 19
208705_s_at	EIF5	1983	0.912284	0.000291426	0.0113589	eukaryotic translation initiation factor 5
209545_s_at	RIPK2	8767	-0.861264	0.000293819	0.0114282	receptor-interacting serine-threonine kinase 2
217744_s_at	PERP	64065	-1.01599	0.000295274	0.0114546	PERP, TP53 apoptosis effector
225282_at	SMAP2	64744	-0.609355	0.000295729	0.0114546	small ArfGAP2
210223_s_at	MR1	3140	-0.660256	0.000296449	0.0114586	major histocompatibility complex, class I-related
227884_at	TAF15	8148	1.33768	0.000298368	0.0115088	TAF15 RNA polymerase II, TATA box binding protein (TBP)-associated factor, 68kDa
211354_s_at	LEPR	3953	-1.12621	0.000300765	0.0115773	leptin receptor
212350_at	TBC1D1	23216	-0.655054	0.000303195	0.0115915	TBC1 (tre-2/USP6, BUB2, cdc16) domain family, member 1
204512_at	HIVEP1	3096	0.676834	0.000303628	0.0115915	human immunodeficiency virus type I enhancer binding protein 1
1557987_at	LOC653786	653786	1.51889	0.000306543	0.0116554	otoancorin pseudogene
231106_at	BMS1P5	399761	1.41943	0.000306557	0.0116554	BMS1 pseudogene 5
205327_s_at	ACVR2A	92	1.38252	0.000308462	0.0116801	activin A receptor, type IIA
204163_at	EMILIN1	11117	-0.627437	0.00030921	0.0116846	elastin microfibril interfacer 1
201474_s_at	ITGA3	3675	-1.54675	0.000313387	0.0118184	integrin, alpha 3 (antigen CD49C, alpha 3 subunit of VLA-3 receptor)
211042_x_at	MCAM	4162	-0.955664	0.000319337	0.0119677	melanoma cell adhesion molecule
212573_at	ENDOD1	23052	-1.40575	0.000323684	0.0120842	endonuclease domain containing 1
222778_s_at	WHSC1	7468	-0.77651	0.000328473	0.012224	Wolf-Hirschhorn syndrome candidate 1
215716_s_at	ATP2B1	490	0.912202	0.000332832	0.0123041	ATPase, Ca++ transporting, plasma membrane 1
1554473_at	SRGAP1	57522	2.09981	0.00033408	0.0123041	SLIT-ROBO Rho GTPase activating protein 1
230183_at	EXT1	2131	0.915035	0.000334559	0.0123041	exostoses (multiple) 1
205330_at	MN1	4330	1.27354	0.000334868	0.0123041	meningioma (disrupted in balanced translocation) 1
203585_at	ZNF185	7739	-1.51179	0.000337816	0.0123879	zinc finger protein 185 (LIM domain)
224773_at	NAV1	89796	1.17015	0.000339785	0.0124112	neuron navigator 1
223350_x_at	LIN7C	55327	-0.585372	0.000342082	0.0124705	lin-7 homolog C (C. elegans)
215338_s_at	NKTR	4820	0.664815	0.00035285	0.0127879	natural killer-tumor recognition sequence
225976_at	BTF3L4	91408	0.615734	0.000353771	0.0127963	basic transcription factor 3-like 4
221850_x_at	CTGLF1	119016	0.595062	0.000355632	0.0128387	centaurin, gamma-like family, member 1
1569149_at	PDLIM7	9260	1.23905	0.000362486	0.0130607	PDZ and LIM domain 7 (enigma)
202756_s_at	GPC1	2817	-1.1045	0.000363348	0.0130665	glypican 1
229295_at	LOC150166	150166	0.817124	0.00036446	0.0130812	hypothetical protein LOC150166
205130_at	RAGE	5891	-1.90852	0.000365177	0.0130816	renal tumor antigen
229860_x_at	C4orf48	401115	0.650673	0.000366382	0.0130996	chromosome 4 open reading frame 48
203974_at	HDHD1A	8226	-0.752664	0.000367101	0.0131001	haloacid dehalogenase-like hydrolase domain containing 1A
209403_at	TBC1D3	84218	0.967646	0.000368123	0.0131114	TBC1 domain family, member 3
235542_at	TET3	200424	1.40311	0.000370253	0.0131315	tet oncogene family member 3
232060_at	ROR1	4919	1.5625	0.000370542	0.0131315	receptor tyrosine kinase-like orphan receptor 1
208852_s_at	CANX	821	0.727718	0.000370806	0.0131315	calnexin
209420_s_at	SMPD1	6609	-1.16423	0.000373005	0.0131439	sphingomyelin phosphodiesterase 1, acid lysosomal
229711_s_at		84825	0.699761	0.000375875	0.0132103
217967_s_at	FAM129A	116496	1.47286	0.000381818	0.0133639	family with sequence similarity 129, member A
209568_s_at	RGL1	23179	0.698826	0.000382402	0.0133639	ral guanine nucleotide dissociation stimulator-like 1
215199_at	CALD1	800	1.19965	0.000385202	0.0134114	caldesmon 1
224218_s_at	TRPS1	7227	1.19685	0.000386957	0.0134434	trichorhinophalangeal syndrome I
201328_at	ETS2	2114	-0.89077	0.000387568	0.0134434	v-ets erythroblastosis virus E26 oncogene homolog 2 (avian)
203148_s_at	TRIM14	9830	-1.17228	0.000393259	0.0135649	tripartite motif-containing 14
203504_s_at	ABCA1	19	1.07037	0.000395119	0.0135947	ATP-binding cassette, sub-family A (ABC1), member 1
227021_at	AOF1	221656	-0.739267	0.000396212	0.0135947	amine oxidase (flavin containing) domain 1
225796_at	PXK	54899	0.69798	0.000397049	0.0135947	PX domain containing serine/threonine kinase
214753_at	N4BP2L2	10443	1.44144	0.000401278	0.0136841	NEDD4 binding protein 2-like 2
215000_s_at	FEZ2	9637	-0.77837	0.000402288	0.0136841	fasciculation and elongation protein zeta 2 (zygin II)
226018_at	C7orf41	222166	1.1188	0.000402602	0.0136841	chromosome 7 open reading frame 41
203510_at	MET	4233	-1.53006	0.000405955	0.0137516	met proto-oncogene (hepatocyte growth factor receptor)
224565_at	NCRNA00084	283131	1.3972	0.000408616	0.0137516	non-protein coding RNA 84
233013_x_at	LOC220906	220906	0.641534	0.000408881	0.0137516	hypothetical protein LOC220906
238706_at	PAPD4	167153	1.21817	0.000409308	0.0137516	PAP associated domain containing 4
204537_s_at	GABRE	2564	1.80993	0.000409682	0.0137516	gamma-aminobutyric acid (GABA) A receptor, epsilon
204971_at	CSTA	1475	2.17725	0.00041033	0.0137516	cystatin A (stefin A)
228157_at	ZNF207	7756	0.817058	0.000413399	0.013774	zinc finger protein 207
200719_at	SKP1	6500	0.79311	0.000416861	0.0138646	S-phase kinase-associated protein 1
229097_at	DIAPH3	81624	-1.36921	0.00041997	0.013943	diaphanous homolog 3 (Drosophila)
230097_at	GART	2618	1.50689	0.000421479	0.0139682	phosphoribosylglycinamide formyltransferase, phosphoribosylglycinamide synthetase, phosphoribosylaminoimidazole synthetase
218625_at	NRN1	51299	-1.23085	0.000424249	0.0140227	neuritin 1
227833_s_at	MBD6	114785	0.676832	0.000426142	0.0140227	methyl-CpG binding domain protein 6
211529_x_at	HLA-G	3135	-0.664545	0.000428376	0.0140574	major histocompatibility complex, class I, G
228128_x_at	PAPPA	5069	1.29962	0.000429674	0.0140574	pregnancy-associated plasma protein A, pappalysin 1
224663_s_at	CFL2	1073	-0.667878	0.00043022	0.0140574	cofilin 2 (muscle)
210310_s_at	FGF5	2250	-2.17184	0.000431108	0.0140617	fibroblast growth factor 5
226181_at	TUBE1	51175	0.897098	0.000434199	0.0141377	tubulin, epsilon 1
233814_at	EFNA5	1946	1.28391	0.000435037	0.0141402	ephrin-A5
221895_at	MOSPD2	158747	-1.05979	0.000435874	0.0141427	motile sperm domain containing 2
223195_s_at	SESN2	83667	1.65168	0.000439629	0.0142149	sestrin 2
207332_s_at	TFRC	7037	0.963948	0.0004426	0.0142592	transferrin receptor (p90, CD71)
209485_s_at	OSBPL1A	114876	-1.0799	0.0004433	0.0142592	oxysterol binding protein-like 1A
218951_s_at	PLCXD1	55344	-0.716666	0.000446285	0.0143305	phosphatidylinositol-specific phospholipase C, X domain containing 1
203782_s_at	POLRMT	5442	-0.59196	0.0004486	0.0143404	polymerase (RNA) mitochondrial (DNA directed)
225724_at	FLJ31306	379025	0.932967	0.000448619	0.0143404	hypothetical protein FLJ31306
213279_at	DHRS1	115817	-0.775855	0.000448954	0.0143404	dehydrogenase/reductase (SDR family) member 1
212732_at	MEG3	55384	1.37104	0.000450992	0.0143404	maternally expressed 3 (non-protein coding)
226961_at	PRR15	222171	1.28534	0.000451223	0.0143404	proline rich 15
228075_x_at	TFB1M	51106	-0.647028	0.000454502	0.01442	transcription factor B1, mitochondrial
235077_at	MEG3	55384	1.29514	0.000456466	0.0144576	maternally expressed 3 (non-protein coding)
222651_s_at	TRPS1	7227	0.874293	0.000458498	0.0144932	trichorhinophalangeal syndrome I
211936_at	HSPA5	3309	0.783995	0.000459781	0.0144932	heat shock 70kDa protein 5 (glucose-regulated protein, 78kDa)
225136_at	PLEKHA2	59339	-0.826888	0.000459929	0.0144932	pleckstrin homology domain containing, family A (phosphoinositide binding specific) member 2
206621_s_at	EIF4H	7458	0.873584	0.000463045	0.014565	eukaryotic translation initiation factor 4H
225129_at	CPNE2	221184	-0.655259	0.000464666	0.014565	copine II
209513_s_at	HSDL2	84263	-0.588961	0.00046531	0.014565	hydroxysteroid dehydrogenase like 2
205141_at	ANG	283	-1.2006	0.000466473	0.014565	angiogenin, ribonuclease, RNase A family, 5
1566901_at	TGIF1	7050	0.998348	0.000466944	0.014565	TGFB-induced factor homeobox 1
208792_s_at	CLU	1191	2.5575	0.000469323	0.0145914	clusterin
232748_at	PAPPA	5069	2.43697	0.000470963	0.014605	pregnancy-associated plasma protein A, pappalysin 1
222599_s_at	NAV2	89797	0.783278	0.000473182	0.0146379	neuron navigator 2
219100_at	OBFC1	79991	-0.900396	0.000477011	0.0147172	oligonucleotide/oligosaccharide-binding fold containing 1
218502_s_at	TRPS1	7227	0.97889	0.000477327	0.0147172	trichorhinophalangeal syndrome I
228189_at	BAG4	9530	-0.588842	0.000479086	0.014733	BCL2-associated athanogene 4
1558953_s_at	CEP164	22897	0.586014	0.000479425	0.014733	centrosomal protein 164kDa
209921_at	SLC7A11	23657	1.59121	0.000480775	0.0147501	solute carrier family 7, (cationic amino acid transporter, y+ system) member 11
221041_s_at	SLC17A5	26503	-0.979455	0.000484592	0.0148427	solute carrier family 17 (anion/sugar transporter), member 5
215375_x_at	LRRFIP1	9208	1.04545	0.000488554	0.0149355	leucine rich repeat (in FLII) interacting protein 1
221269_s_at	SH3BGRL3	83442	-0.703754	0.000489228	0.0149355	SH3 domain binding glutamic acid-rich protein like 3
224941_at	PAPPA	5069	1.21065	0.000492731	0.0150178	pregnancy-associated plasma protein A, pappalysin 1
200875_s_at	NOP56	10528	0.60566	0.000493739	0.0150239	NOP56 ribonucleoprotein homolog (yeast)
233651_s_at	MPND	84954	-0.600311	0.000494953	0.0150362	MPN domain containing
204340_at	TMEM187	8269	-0.760649	0.000496074	0.0150445	transmembrane protein 187
230508_at	DKK3	27122	-1.26166	0.000500174	0.0151207	dickkopf homolog 3 (Xenopus laevis)
209240_at	OGT	8473	0.655855	0.000502876	0.0151531	O-linked N-acetylglucosamine (GlcNAc) transferase (UDP-N-acetylglucosamine:polypeptide-N-acetylglucosaminyl transferase)
217949_s_at	VKORC1	79001	-0.587044	0.000508256	0.0152411	vitamin K epoxide reductase complex, subunit 1
209707_at	PIGK	10026	-0.675227	0.000509163	0.0152437	phosphatidylinositol glycan anchor biosynthesis, class K
221156_x_at	CCPG1	9236	0.758151	0.000510452	0.0152578	cell cycle progression 1
229247_at	FBLN7	129804	-1.18164	0.000515223	0.0153265	fibulin 7
215359_x_at	ZNF44	51710	0.603838	0.000518498	0.0153992	zinc finger protein 44
222156_x_at	CCPG1	9236	0.997645	0.000519949	0.0154177	cell cycle progression 1
227212_s_at	PHF19	26147	-1.13619	0.000523749	0.0154811	PHD finger protein 19
204140_at	TPST1	8460	1.02679	0.000523754	0.0154811	tyrosylprotein sulfotransferase 1
235067_at	MKLN1	4289	0.870275	0.000528843	0.0155765	muskelin 1, intracellular mediator containing kelch motifs
227911_at	ARHGAP28	79822	1.3758	0.000529494	0.0155765	Rho GTPase activating protein 28
208791_at	CLU	1191	2.62985	0.000530351	0.0155771	clusterin
215198_s_at	CALD1	800	1.25397	0.000531377	0.0155789	caldesmon 1
242829_x_at	FBXL3	26224	0.960324	0.000532087	0.0155789	F-box and leucine-rich repeat protein 3
204854_at	LEPREL2	10536	-0.890501	0.00053326	0.0155806	leprecan-like 2
214040_s_at	GSN	2934	-1.42781	0.000533823	0.0155806	gelsolin (amyloidosis, Finnish type)
235260_s_at	PACRGL	133015	0.689038	0.000537067	0.0156239	PARK2 co-regulated-like
1556035_s_at	ZNF207	7756	1.38737	0.000541642	0.0156857	zinc finger protein 207
212037_at	PNN	5411	0.795187	0.000542681	0.0156913	pinin, desmosome associated protein
227123_at	RAB3B	5865	-1.00226	0.000547538	0.0158072	RAB3B, member RAS oncogene family
208691_at	TFRC	7037	0.946842	0.000549137	0.0158145	transferrin receptor (p90, CD71)
205405_at	SEMA5A	9037	1.54464	0.000549493	0.0158145	sema domain, seven thrombospondin repeats (type 1 and type 1-like), transmembrane domain (TM) and short cytoplasmic domain, (semaphorin) 5A
227994_x_at	C20orf149	79144	-0.629371	0.000552098	0.0158649	chromosome 20 open reading frame 149
225755_at	KLHDC8B	200942	-0.79323	0.000554288	0.0159019	kelch domain containing 8B
205066_s_at	ENPP1	5167	-2.23471	0.000555096	0.0159019	ectonucleotide pyrophosphatase/phosphodiesterase 1
212158_at	SDC2	6383	-0.752354	0.000557259	0.0159148	syndecan 2
207714_s_at	SERPINH1	871	0.637313	0.00056142	0.0160091	serpin peptidase inhibitor, clade H (heat shock protein 47), member 1, (collagen binding protein 1)
221577_x_at	GDF15	9518	2.18646	0.000564956	0.0160624	growth differentiation factor 15
209876_at	GIT2	9815	-0.672085	0.000567882	0.0161192	G protein-coupled receptor kinase interacting ArfGAP 2
204224_s_at	GCH1	2643	1.52996	0.000570451	0.0161674	GTP cyclohydrolase 1
212332_at	RBL2	5934	-0.76042	0.000573577	0.0161898	retinoblastoma-like 2 (p130)
227378_x_at	C16orf13	84326	-0.73279	0.000575012	0.0161898	chromosome 16 open reading frame 13
224940_s_at	PAPPA	5069	1.25065	0.00057987	0.0162762	pregnancy-associated plasma protein A, pappalysin 1
223382_s_at	ZNRF1	84937	-0.660548	0.000585287	0.0163634	zinc and ring finger 1
208378_x_at	FGF5	2250	-1.98798	0.000594395	0.0165931	fibroblast growth factor 5
232090_at	LOC100128178	100128178	1.45347	0.000598431	0.0166679	similar to hCG2041313
209267_s_at	SLC39A8	64116	2.36091	0.000598869	0.0166679	solute carrier family 39 (zinc transporter), member 8
223601_at	OLFM2	93145	0.707341	0.000607323	0.0168211	olfactomedin 2
228716_at	THRB	7068	1.53052	0.000609466	0.0168368	thyroid hormone receptor, beta (erythroblastic leukemia viral (v-erb-a) oncogene homolog 2, avian)
235019_at	CPM	1368	1.2128	0.000611765	0.0168503	carboxypeptidase M
227249_at	NDE1	54820	-0.941632	0.000614999	0.0168775	nudE nuclear distribution gene E homolog 1 (A. nidulans)
228201_at	ARL13B	200894	0.699294	0.000619189	0.0169543	ADP-ribosylation factor-like 13B
207564_x_at	OGT	8473	1.11248	0.000620612	0.0169683	O-linked N-acetylglucosamine (GlcNAc) transferase (UDP-N-acetylglucosamine:polypeptide-N-acetylglucosaminyl transferase)
227373_at	KIAA0174	9798	0.710576	0.000630901	0.0172243	KIAA0174
223165_s_at	IP6K2	51447	0.707782	0.000633423	0.0172338	inositol hexakisphosphate kinase 2
239432_at	FLJ31306	379025	0.831032	0.000637632	0.0172795	hypothetical protein FLJ31306
230329_s_at	NUDT6	11162	-0.647637	0.000639024	0.0172795	nudix (nucleoside diphosphate linked moiety X)-type motif 6
213672_at	MARS	4141	0.6289	0.000641098	0.0172795	methionyl-tRNA synthetase
226543_at	TXNDC5	81567	-0.594039	0.000642028	0.0172795	thioredoxin domain containing 5 (endoplasmic reticulum)
53071_s_at	C17orf101	79701	-0.755554	0.00064222	0.0172795	chromosome 17 open reading frame 101
221899_at	N4BP2L2	10443	1.16156	0.000646456	0.0173433	NEDD4 binding protein 2-like 2
215588_x_at	RIOK3	8780	1.03824	0.000647438	0.0173446	RIO kinase 3 (yeast)
204555_s_at	PPP1R3D	5509	-0.68332	0.000652217	0.0174239	protein phosphatase 1, regulatory (inhibitor) subunit 3D
208290_s_at	EIF5	1983	1.04072	0.000653372	0.0174239	eukaryotic translation initiation factor 5
210886_x_at	TP53TG1	11257	-0.686001	0.000655083	0.0174239	TP53 target 1 (non-protein coding)
236987_at	ALPK2	115701	0.958425	0.000657991	0.0174762	alpha-kinase 2
202538_s_at	CHMP2B	25978	0.702497	0.000659054	0.0174795	chromatin modifying protein 2B
1557081_at	RBM25	58517	0.954611	0.000663005	0.0175157	RNA binding motif protein 25
223494_at	MGEA5	10724	1.15008	0.000663247	0.0175157	meningioma expressed antigen 5 (hyaluronidase)
213652_at	PCSK5	5125	1.31976	0.000666647	0.0175806	proprotein convertase subtilisin/kexin type 5
204929_s_at	VAMP5	10791	-0.706898	0.000670154	0.0176231	vesicle-associated membrane protein 5 (myobrevin)
202995_s_at	FBLN1	2192	1.72464	0.000671454	0.0176323	fibulin 1
219093_at	PID1	55022	1.25706	0.000675004	0.0176756	phosphotyrosine interaction domain containing 1
225970_at	DDHD1	80821	0.660775	0.000678885	0.0177083	DDHD domain containing 1
202305_s_at	FEZ2	9637	-0.709805	0.000679112	0.0177083	fasciculation and elongation protein zeta 2 (zygin II)
215076_s_at	COL3A1	1281	0.732514	0.000695067	0.0180233	collagen, type III, alpha 1
225670_at	FAM173B	134145	0.727653	0.000698731	0.0180691	family with sequence similarity 173, member B
211569_s_at	HADH	3033	-0.688884	0.000701581	0.0180755	hydroxyacyl-Coenzyme A dehydrogenase
211356_x_at	LEPR	3953	-1.36945	0.000701898	0.0180755	leptin receptor
236094_at	TCF7L2	6934	1.40175	0.000702364	0.0180755	transcription factor 7-like 2 (T-cell specific, HMG-box)
230494_at	SLC20A1	6574	1.82975	0.000704394	0.0180755	solute carrier family 20 (phosphate transporter), member 1
213624_at	SMPDL3A	10924	0.811447	0.000704791	0.0180755	sphingomyelin phosphodiesterase, acid-like 3A
201981_at	PAPPA	5069	1.44106	0.000705833	0.0180755	pregnancy-associated plasma protein A, pappalysin 1
208708_x_at	EIF5	1983	1.0073	0.000708765	0.0181012	eukaryotic translation initiation factor 5
202061_s_at	SEL1L	6400	0.625228	0.00070878	0.0181012	sel-1 suppressor of lin-12-like (C. elegans)
218921_at	SIGIRR	59307	-0.641418	0.000719158	0.0182607	single immunoglobulin and toll-interleukin 1 receptor (TIR) domain
203554_x_at	PTTG1	9232	-1.88519	0.00071994	0.0182607	pituitary tumor-transforming 1
200835_s_at	MAP4	4134	-1.2306	0.000727067	0.0183558	microtubule-associated protein 4
229428_at	LOC100133130	100133130	0.737605	0.000727639	0.0183558	PRO1102
215001_s_at	GLUL	2752	-0.674151	0.000736023	0.0184921	glutamate-ammonia ligase (glutamine synthetase)
60815_at	POLR2J4	84820	1.01632	0.000743515	0.0186551	polymerase (RNA) II (DNA directed) polypeptide J4, pseudogene
205483_s_at	ISG15	9636	-0.797975	0.000746838	0.018697	ISG15 ubiquitin-like modifier
211452_x_at	LRRFIP1	9208	0.769944	0.000752287	0.01878	leucine rich repeat (in FLII) interacting protein 1
233056_x_at	DLGAP4	22839	0.686724	0.000752821	0.01878	discs, large (Drosophila) homolog-associated protein 4
242438_at	ASXL1	171023	0.779971	0.00075357	0.01878	additional sex combs like 1 (Drosophila)
203802_x_at	NSUN5	55695	0.647288	0.000763096	0.0189419	NOL1/NOP2/Sun domain family, member 5
214785_at	VPS13A	23230	0.712654	0.000774549	0.0191495	vacuolar protein sorting 13 homolog A (S. cerevisiae)
200670_at	XBP1	7494	0.664061	0.000778583	0.0192219	X-box binding protein 1
218871_x_at	CSGALNACT2	55454	0.653815	0.000781268	0.0192219	chondroitin sulfate N-acetylgalactosaminyltransferase 2
203146_s_at	GABBR1	2550	0.804995	0.000787393	0.0193385	gamma-aminobutyric acid (GABA) B receptor, 1
221729_at	COL5A2	1290	0.768229	0.000793364	0.0194337	collagen, type V, alpha 2
212157_at	SDC2	6383	-0.706094	0.000794527	0.0194366	syndecan 2
222817_at	HSD3B7	80270	-1.09651	0.00079736	0.0194803	hydroxy-delta-5-steroid dehydrogenase, 3 beta- and steroid delta-isomerase 7
212558_at	SPRY1	10252	0.931177	0.000799224	0.0194892	sprouty homolog 1, antagonist of FGF signaling (Drosophila)
214715_x_at	ZNF160	90338	0.859741	0.000805009	0.0195175	zinc finger protein 160
225701_at	AKNA	80709	0.938572	0.000805182	0.0195175	AT-hook transcription factor
201286_at	SDC1	6382	-1.14833	0.00081261	0.019622	syndecan 1
212071_s_at	SPTBN1	6711	-0.61858	0.000814725	0.019622	spectrin, beta, non-erythrocytic 1
221050_s_at	GTPBP2	54676	1.21233	0.000815721	0.019622	GTP binding protein 2
218242_s_at	SUV420H1	51111	0.744492	0.000825158	0.0197698	suppressor of variegation 4-20 homolog 1 (Drosophila)
229055_at	GPR68	8111	0.719304	0.000829638	0.019806	G protein-coupled receptor 68
223711_s_at	THYN1	29087	-0.729096	0.000829866	0.019806	thymocyte nuclear protein 1
213169_at	SEMA5A	9037	1.4224	0.000833597	0.0198695	sema domain, seven thrombospondin repeats (type 1 and type 1-like), transmembrane domain (TM) and short cytoplasmic domain, (semaphorin) 5A
209383_at	DDIT3	1649	1.45462	0.000841471	0.0200059	DNA-damage-inducible transcript 3
211721_s_at	ZNF551	90233	0.596753	0.000843538	0.0200294	zinc finger protein 551
223299_at	SEC11C	90701	0.838218	0.000850075	0.0201076	SEC11 homolog C (S. cerevisiae)
202472_at	MPI	4351	-0.625207	0.000858157	0.0202103	mannose phosphate isomerase
219534_x_at	CDKN1C	1028	0.746005	0.000862661	0.0202763	cyclin-dependent kinase inhibitor 1C (p57, Kip2)
209087_x_at	MCAM	4162	-1.64261	0.000865935	0.0203276	melanoma cell adhesion molecule
232183_at	SERAC1	84947	0.933608	0.000869961	0.0203964	serine active site containing 1
227063_at	C17orf61	254863	-0.602955	0.000874871	0.0204281	chromosome 17 open reading frame 61
213787_s_at	EBP	10682	-0.635826	0.000876735	0.0204281	emopamil binding protein (sterol isomerase)
218184_at	TULP4	56995	0.604464	0.000876807	0.0204281	tubby like protein 4
81737_at	LOC23117	23117	0.815169	0.000883913	0.0204909	PI-3-kinase-related kinase SMG-1 isoform 1 homolog
226069_at	PRICKLE1	144165	0.911694	0.000891675	0.0206194	prickle homolog 1 (Drosophila)
219654_at	PTPLA	9200	-0.98532	0.000894325	0.020655	protein tyrosine phosphatase-like (proline instead of catalytic arginine), member A
219135_s_at	LMF1	64788	-0.632812	0.000896442	0.0206782	lipase maturation factor 1
215513_at	HYMAI	57061	0.79684	0.000900288	0.0207155	hydatidiform mole associated and imprinted (non-protein coding)
212311_at	KIAA0746	23231	-1.58696	0.000903911	0.0207732	KIAA0746 protein
211355_x_at	LEPR	3953	-1.25863	0.000909554	0.020824	leptin receptor
200862_at	DHCR24	1718	-1.41707	0.000910618	0.020824	24-dehydrocholesterol reductase
222668_at	KCTD15	79047	1.18227	0.000910874	0.020824	potassium channel tetramerisation domain containing 15
210311_at	FGF5	2250	-1.73487	0.000933409	0.0211119	fibroblast growth factor 5
202149_at	NEDD9	4739	-0.907747	0.000936115	0.0211434	neural precursor cell expressed, developmentally down-regulated 9
210794_s_at	MEG3	55384	1.02791	0.000938183	0.0211434	maternally expressed 3 (non-protein coding)
222650_s_at	SLC2A4RG	56731	-0.620838	0.000938214	0.0211434	SLC2A4 regulator
220032_at	C7orf58	79974	-0.875588	0.000940866	0.0211775	chromosome 7 open reading frame 58
221427_s_at	CCNL2	81669	1.15917	0.000945314	0.0212235	cyclin L2
212136_at	ATP2B4	493	-0.632055	0.000946336	0.0212235	ATPase, Ca++ transporting, plasma membrane 4
200904_at	HLA-E	3133	-0.835042	0.000949688	0.021273	major histocompatibility complex, class I, E
205125_at	PLCD1	5333	-0.690771	0.00095743	0.0213476	phospholipase C, delta 1
229574_at	TRA2A	29896	0.821006	0.000957609	0.0213476	transformer 2 alpha homolog (Drosophila)
204415_at	IFI6	2537	-0.685833	0.000960068	0.0213512	interferon, alpha-inducible protein 6
218145_at	TRIB3	57761	1.90698	0.000963519	0.0214023	tribbles homolog 3 (Drosophila)
224458_at	C9orf125	84302	-0.794261	0.00097147	0.0215019	chromosome 9 open reading frame 125
217983_s_at	RNASET2	8635	-1.09638	0.000981217	0.0215567	ribonuclease T2
218980_at	FHOD3	80206	-1.23664	0.000981598	0.0215567	formin homology 2 domain containing 3
206375_s_at	HSPB3	8988	-2.17275	0.000981991	0.0215567	heat shock 27kDa protein 3
215600_x_at	FBXW12	285231	0.715115	0.000983635	0.0215567	F-box and WD repeat domain containing 12
202566_s_at	SVIL	6840	1.28752	0.000984805	0.0215567	supervillin
214721_x_at	CDC42EP4	23580	-0.594447	0.000985412	0.0215567	CDC42 effector protein (Rho GTPase binding) 4
210002_at	GATA6	2627	1.9789	0.000985542	0.0215567	GATA binding protein 6
228397_at	TUG1	55000	0.749698	0.000989716	0.0215719	taurine upregulated 1 (non-protein coding)
224713_at	MKI67IP	84365	0.660633	0.000992643	0.0215851	MKI67 (FHA domain) interacting nucleolar phosphoprotein
205265_s_at	SPEG	10290	-0.585202	0.000994641	0.0216032	SPEG complex locus
237475_x_at	CCDC152	100129792	0.922921	0.0010006	0.0216534	coiled-coil domain containing 152
202294_at	STAG1	10274	0.58532	0.00100161	0.0216534	stromal antigen 1
224461_s_at	AIFM2	84883	0.960176	0.0010047	0.0216748	apoptosis-inducing factor, mitochondrion-associated, 2
234989_at	NCRNA00084	283131	1.2517	0.00101054	0.0216966	non-protein coding RNA 84
1558426_x_at	ORAI2	80228	0.708249	0.00102091	0.0217813	ORAI calcium release-activated calcium modulator 2
200810_s_at	CIRBP	1153	0.593603	0.00102115	0.0217813	cold inducible RNA binding protein
202157_s_at	CUGBP2	10659	1.16888	0.00102182	0.0217813	CUG triplet repeat, RNA binding protein 2
224580_at	SLC38A1	81539	0.813531	0.00102364	0.0217813	solute carrier family 38, member 1
212080_at	MLL	4297	0.631757	0.00103013	0.0218632	myeloid/lymphoid or mixed-lineage leukemia (trithorax homolog, Drosophila)
215318_at	CG012	116829	0.645098	0.00103445	0.0219192	hypothetical gene CG012
213367_at	LOC791120	791120	0.678101	0.00103513	0.0219192	hypothetical LOC791120
213446_s_at	IQGAP1	8826	-0.953098	0.00104193	0.0220383	IQ motif containing GTPase activating protein 1
239719_at	CD109	135228	-0.754047	0.0010511	0.0221817	CD109 molecule
215281_x_at	POGZ	23126	0.721525	0.00105984	0.022265	pogo transposable element with ZNF domain
39729_at	PRDX2	7001	-0.597369	0.00106371	0.0223212	peroxiredoxin 2
213671_s_at	MARS	4141	0.719606	0.00107407	0.0224878	methionyl-tRNA synthetase
223269_at	POLR3GL	84265	-0.726361	0.00107972	0.0225805	polymerase (RNA) III (DNA directed) polypeptide G (32kD)-like
242029_at	FNDC3B	64778	1.06586	0.00108135	0.0225893	fibronectin type III domain containing 3B
225321_s_at	PILRB	29990	0.715432	0.00109055	0.0227466	paired immunoglobin-like type 2 receptor beta
225033_at	ST3GAL1	6482	0.917471	0.00109133	0.0227466	ST3 beta-galactoside alpha-2,3-sialyltransferase 1
240383_at	UBE2D3	7323	1.46037	0.00109632	0.0228223	ubiquitin-conjugating enzyme E2D 3 (UBC4/5 homolog, yeast)
202146_at	IFRD1	3475	0.810046	0.0010991	0.0228223	interferon-related developmental regulator 1
1555788_a_at	TRIB3	57761	1.86444	0.00110059	0.0228223	tribbles homolog 3 (Drosophila)
201028_s_at	CD99	4267	-0.61396	0.0011011	0.0228223	CD99 molecule
219552_at	SVEP1	79987	1.86597	0.00110727	0.0228607	sushi, von Willebrand factor type A, EGF and pentraxin domain containing 1
229555_at	GALNT5	11227	-1.1386	0.00110787	0.0228607	UDP-N-acetyl-alpha-D-galactosamine:polypeptide N-acetylgalactosaminyltransferase 5 (GalNAc-T5)
202269_x_at	GBP1	2633	-0.694495	0.0011286	0.0231823	guanylate binding protein 1, interferon-inducible, 67kDa
219104_at	RNF141	50862	-0.773122	0.00113083	0.0231823	ring finger protein 141
217518_at	MYOF	26509	0.64884	0.00113218	0.0231823	myoferlin
209422_at	PHF20	51230	-0.59401	0.00113596	0.023234	PHD finger protein 20
224823_at	MYLK	4638	-0.718458	0.00114313	0.0233374	myosin light chain kinase
208771_s_at	LTA4H	4048	-0.70361	0.00114485	0.0233374	leukotriene A4 hydrolase
238523_at	KLHL36	79786	-0.614916	0.00115339	0.0234409	kelch-like 36 (Drosophila)
208051_s_at	PAIP1	10605	0.93762	0.00115668	0.0234409	poly(A) binding protein interacting protein 1
217921_at	MAN1A2	10905	0.701165	0.0011573	0.0234409	mannosidase, alpha, class 1A, member 2
201563_at	SORD	6652	-0.9486	0.00115742	0.0234409	sorbitol dehydrogenase
200743_s_at	TPP1	1200	-0.72191	0.00116325	0.0235078	tripeptidyl peptidase I
202434_s_at	CYP1B1	1545	1.17796	0.001165	0.0235176	cytochrome P450, family 1, subfamily B, polypeptide 1
200628_s_at	WARS	7453	1.04228	0.00117636	0.0236954	tryptophanyl-tRNA synthetase
1554740_a_at	IPP	3652	-0.80324	0.00117913	0.0237106	intracisternal A particle-promoted polypeptide
239512_at	SFRS4	6429	0.667716	0.00118215	0.0237349	splicing factor, arginine/serine-rich 4
243711_at	DDAH1	23576	0.811157	0.00118447	0.0237557	dimethylarginine dimethylaminohydrolase 1
226922_at	RANBP2	5903	0.656715	0.00118744	0.0237898	RAN binding protein 2
204403_x_at	FAM115A	9747	0.586103	0.00119205	0.0238564	family with sequence similarity 115, member A
206825_at	OXTR	5021	-2.6254	0.00119334	0.0238566	oxytocin receptor
203625_x_at	SKP2	6502	-0.979108	0.00119532	0.0238705	S-phase kinase-associated protein 2 (p45)
211966_at	COL4A2	1284	-1.51366	0.00120344	0.0240027	collagen, type IV, alpha 2
200629_at	WARS	7453	1.17628	0.00120538	0.0240027	tryptophanyl-tRNA synthetase
214422_at	RAD23B	5887	0.85246	0.0012081	0.0240208	RAD23 homolog B (S. cerevisiae)
212855_at	DCUN1D4	23142	0.717187	0.00120968	0.0240208	DCN1, defective in cullin neddylation 1, domain containing 4 (S. cerevisiae)
212135_s_at	ATP2B4	493	-0.629711	0.00121472	0.0240769	ATPase, Ca++ transporting, plasma membrane 4
202363_at	SPOCK1	6695	0.999886	0.00122016	0.0241453	sparc/osteonectin, cwcv and kazal-like domains proteoglycan (testican) 1
232138_at	MBNL2	10150	1.0338	0.00122574	0.0242178	muscleblind-like 2 (Drosophila)
204900_x_at	SAP30	8819	-0.844406	0.00123173	0.0243103	Sin3A-associated protein, 30kDa
230424_at	C5orf13	9315	1.34846	0.00123591	0.0243506	chromosome 5 open reading frame 13
223196_s_at	SESN2	83667	1.6013	0.00123751	0.0243506	sestrin 2
1555945_s_at	FAM120A	23196	-0.814172	0.00123841	0.0243506	family with sequence similarity 120A
224667_x_at	C10orf104	119504	0.701023	0.00124096	0.0243506	chromosome 10 open reading frame 104
201277_s_at	HNRNPAB	3182	0.65239	0.00124163	0.0243506	heterogeneous nuclear ribonucleoprotein A/B
231904_at	U2AF1	7307	0.738986	0.00124547	0.0243758	U2 small nuclear RNA auxiliary factor 1
235706_at	CPM	1368	1.23454	0.00124841	0.024395	carboxypeptidase M
203803_at	PCYOX1	51449	-0.849425	0.0012521	0.024413	prenylcysteine oxidase 1
204932_at	TNFRSF11B	4982	1.24489	0.00125269	0.024413	tumor necrosis factor receptor superfamily, member 11b
223005_s_at	C9orf5	23731	-0.616724	0.00125776	0.0244813	chromosome 9 open reading frame 5
203505_at	ABCA1	19	0.883281	0.00126058	0.0244898	ATP-binding cassette, sub-family A (ABC1), member 1
202755_s_at	GPC1	2817	-1.0272	0.0012624	0.0244995	glypican 1
214437_s_at	SHMT2	6472	0.650467	0.00127891	0.0247616	serine hydroxymethyltransferase 2 (mitochondrial)
232057_at	SLC7A6OS	84138	-0.593635	0.0012799	0.0247616	solute carrier family 7, member 6 opposite strand
219392_x_at	PRR11	55771	0.671295	0.00128565	0.024847	proline rich 11
206481_s_at	LDB2	9079	-1.70362	0.00129441	0.024887	LIM domain binding 2
219304_s_at	PDGFD	80310	2.61815	0.00130444	0.0250179	platelet derived growth factor D
233888_s_at	SRGAP1	57522	0.797034	0.0013066	0.0250179	SLIT-ROBO Rho GTPase activating protein 1
241393_at	IPP	3652	-0.588933	0.00132199	0.0252299	intracisternal A particle-promoted polypeptide
228824_s_at	PTGR1	22949	-0.824187	0.00132928	0.0252299	prostaglandin reductase 1
228776_at	GJC1	10052	-1.01948	0.00133405	0.0252299	gap junction protein, gamma 1, 45kDa
1552622_s_at	POLR2J4	84820	1.34913	0.00133725	0.0252299	polymerase (RNA) II (DNA directed) polypeptide J4, pseudogene
228235_at	MGC16121	84848	1.9188	0.00133909	0.0252299	hypothetical protein MGC16121
225266_at	ZNF652	22834	0.813723	0.0013394	0.0252299	zinc finger protein 652
1554638_at	ZFYVE16	9765	1.31623	0.00134069	0.0252299	zinc finger, FYVE domain containing 16
238449_at	LOC595101	595101	1.33414	0.00134319	0.0252504	PI-3-kinase-related kinase SMG-1 pseudogene
219147_s_at	C9orf95	54981	-0.79364	0.00135067	0.0253398	chromosome 9 open reading frame 95
219678_x_at	DCLRE1C	64421	0.780787	0.0013555	0.0253791	DNA cross-link repair 1C (PSO2 homolog, S. cerevisiae)
213348_at	CDKN1C	1028	0.802902	0.00136618	0.0255021	cyclin-dependent kinase inhibitor 1C (p57, Kip2)
212314_at	KIAA0746	23231	-1.3167	0.00137204	0.02556	KIAA0746 protein
218422_s_at	RBM26	64062	0.606842	0.00137361	0.0255638	RNA binding motif protein 26
218066_at	SLC12A7	10723	0.619953	0.00137567	0.0255668	solute carrier family 12 (potassium/chloride transporters), member 7
211161_s_at	COL3A1	1281	0.956725	0.00137653	0.0255668	collagen, type III, alpha 1
41047_at	C9orf16	79095	-0.690382	0.00137902	0.0255876	chromosome 9 open reading frame 16
204298_s_at	LOX	4015	-0.966702	0.00138509	0.0256143	lysyl oxidase
206414_s_at	ASAP2	8853	-0.620843	0.00139182	0.0256713	ArfGAP with SH3 domain, ankyrin repeat and PH domain 2
204345_at	COL16A1	1307	0.905075	0.00139357	0.0256781	collagen, type XVI, alpha 1
226932_at	SSPN	8082	-1.47176	0.00139789	0.0257068	sarcospan (Kras oncogene-associated gene)
203766_s_at	LMOD1	25802	-1.88051	0.00140411	0.0257233	leiomodin 1 (smooth muscle)
238908_at	CALU	813	0.621037	0.00140468	0.0257233	calumenin
216899_s_at	SKAP2	8935	-0.678196	0.00141145	0.0257233	src kinase associated phosphoprotein 2
223275_at	PRMT6	55170	0.809376	0.00141231	0.0257233	protein arginine methyltransferase 6
212977_at	CXCR7	57007	2.55245	0.00141347	0.0257233	chemokine (C-X-C motif) receptor 7
211864_s_at	MYOF	26509	-0.593325	0.00141532	0.0257233	myoferlin
56256_at	SIDT2	51092	-0.717382	0.00141579	0.0257233	SID1 transmembrane family, member 2
223062_s_at	PSAT1	29968	1.22317	0.0014189	0.0257233	phosphoserine aminotransferase 1
222125_s_at	P4HTM	54681	-0.586915	0.00141904	0.0257233	prolyl 4-hydroxylase, transmembrane (endoplasmic reticulum)
202920_at	ANK2	287	1.11646	0.00142658	0.0258006	ankyrin 2, neuronal
202952_s_at	ADAM12	8038	1.29849	0.00143961	0.0259413	ADAM metallopeptidase domain 12
218237_s_at	SLC38A1	81539	1.54041	0.00144291	0.0259524	solute carrier family 38, member 1
204306_s_at	CD151	977	-1.08856	0.00144748	0.0259637	CD151 molecule (Raph blood group)
205640_at	ALDH3B1	221	-0.800119	0.00145708	0.0260231	aldehyde dehydrogenase 3 family, member B1
39549_at	NPAS2	4862	0.772357	0.00146277	0.0260997	neuronal PAS domain protein 2
207357_s_at	GALNT10	55568	-0.892174	0.0014698	0.0261893	UDP-N-acetyl-alpha-D-galactosamine:polypeptide N-acetylgalactosaminyltransferase 10 (GalNAc-T10)
205871_at	PLGLB2	5342	1.38411	0.00147102	0.0261893	plasminogen-like B2
218683_at	PTBP2	58155	0.693095	0.00147202	0.0261893	polypyrimidine tract binding protein 2
215373_x_at		80047	0.734879	0.00148018	0.0263093
213031_s_at	WDR73	84942	0.645382	0.001488	0.0263856	WD repeat domain 73
202062_s_at	SEL1L	6400	0.948757	0.00148873	0.0263856	sel-1 suppressor of lin-12-like (C. elegans)
202191_s_at	GAS7	8522	1.10487	0.00149276	0.0264067	growth arrest-specific 7
209681_at	SLC19A2	10560	0.896747	0.00149438	0.0264103	solute carrier family 19 (thiamine transporter), member 2
217767_at	C3	718	1.69215	0.00150361	0.026523	complement component 3
205925_s_at	RAB3B	5865	-0.964625	0.00150755	0.02655	RAB3B, member RAS oncogene family
226587_at	SNRPN	6638	0.79801	0.00151845	0.0266364	small nuclear ribonucleoprotein polypeptide N
207365_x_at	USP34	9736	0.942005	0.00151864	0.0266364	ubiquitin specific peptidase 34
226409_at	TBC1D20	128637	0.626346	0.00153309	0.0267413	TBC1 domain family, member 20
213182_x_at	CDKN1C	1028	0.689304	0.00153389	0.0267413	cyclin-dependent kinase inhibitor 1C (p57, Kip2)
208892_s_at	DUSP6	1848	1.0019	0.00153469	0.0267413	dual specificity phosphatase 6
205425_at	HIP1	3092	-0.669817	0.00155251	0.0269061	huntingtin interacting protein 1
232689_at	LOC284561	284561	0.835567	0.00156278	0.0269848	hypothetical protein LOC284561
221823_at	C5orf30	90355	-1.59277	0.00156652	0.0269848	chromosome 5 open reading frame 30
209539_at	ARHGEF6	9459	-0.705113	0.00156689	0.0269848	Rac/Cdc42 guanine nucleotide exchange factor (GEF) 6
210788_s_at	DHRS7	51635	-0.608178	0.00156721	0.0269848	dehydrogenase/reductase (SDR family) member 7
215888_at	PDS5B	23047	0.91746	0.00156754	0.0269848	PDS5, regulator of cohesion maintenance, homolog B (S. cerevisiae)
225876_at	NPAL3	57185	-0.954162	0.001569	0.026985	NIPA-like domain containing 3
218012_at	TSPYL2	64061	0.655329	0.00158136	0.0271048	TSPY-like 2
201310_s_at	C5orf13	9315	0.921252	0.00158179	0.0271048	chromosome 5 open reading frame 13
212097_at	CAV1	857	-0.795629	0.00159208	0.0271559	caveolin 1, caveolae protein, 22kDa
228448_at	MAP6	4135	-0.598824	0.00160097	0.0272824	microtubule-associated protein 6
202147_s_at	IFRD1	3475	0.849346	0.00160881	0.027366	interferon-related developmental regulator 1
209040_s_at	PSMB8	5696	-1.04177	0.00161308	0.0273981	proteasome (prosome, macropain) subunit, beta type, 8 (large multifunctional peptidase 7)
201942_s_at	CPD	1362	-0.852028	0.0016172	0.0273998	carboxypeptidase D
222999_s_at	CCNL2	81669	0.873254	0.00161817	0.0273998	cyclin L2
209897_s_at	SLIT2	9353	1.03338	0.00162672	0.0274945	slit homolog 2 (Drosophila)
221841_s_at	KLF4	9314	1.13327	0.0016511	0.0277281	Kruppel-like factor 4 (gut)
220753_s_at	CRYL1	51084	-0.62071	0.00165612	0.0277281	crystallin, lambda 1
215209_at	SEC24D	9871	0.805801	0.00165782	0.0277281	SEC24 family, member D (S. cerevisiae)
222809_x_at	CCDC85C	317762	-0.925471	0.00165795	0.0277281	coiled-coil domain containing 85C
1557067_s_at	LUC7L	55692	0.699582	0.00165993	0.0277281	LUC7-like (S. cerevisiae)
200965_s_at	ABLIM1	3983	-1.29136	0.00166506	0.0277566	actin binding LIM protein 1
240830_at	SCARNA17	677769	-0.817566	0.00166611	0.0277566	small Cajal body-specific RNA 17
200884_at	CKB	1152	-1.11829	0.00167074	0.0278089	creatine kinase, brain
214657_s_at	NCRNA00084	283131	1.33406	0.00167836	0.0278858	non-protein coding RNA 84
230144_at	GRIA3	2892	0.992237	0.00168469	0.0279428	glutamate receptor, ionotrophic, AMPA 3
202994_s_at	FBLN1	2192	1.50663	0.00168631	0.0279428	fibulin 1
235927_at	XPO1	7514	0.992417	0.00170493	0.0281511	exportin 1 (CRM1 homolog, yeast)
228497_at	SLC22A15	55356	1.23818	0.00171195	0.0281645	solute carrier family 22, member 15
227801_at	TRIM59	286827	-0.778766	0.00171332	0.0281645	tripartite motif-containing 59
203889_at	SCG5	6447	-2.02294	0.00173053	0.0283972	secretogranin V (7B2 protein)
219956_at	GALNT6	11226	-1.38661	0.00173383	0.028399	UDP-N-acetyl-alpha-D-galactosamine:polypeptide N-acetylgalactosaminyltransferase 6 (GalNAc-T6)
217828_at	SLTM	79811	0.595972	0.00173522	0.028399	SAFB-like, transcription modulator
226775_at	ENY2	56943	0.591076	0.00173806	0.0284204	enhancer of yellow 2 homolog (Drosophila)
208812_x_at	HLA-C	3107	-0.597987	0.00174381	0.0284862	major histocompatibility complex, class I, C
227987_at	VPS13A	23230	0.773021	0.00175114	0.0285373	vacuolar protein sorting 13 homolog A (S. cerevisiae)
209146_at	SC4MOL	6307	-0.77687	0.00175135	0.0285373	sterol-C4-methyl oxidase-like
218077_s_at	ZDHHC3	51304	-0.605861	0.0017586	0.0286304	zinc finger, DHHC-type containing 3
1552482_at	RAPH1	65059	0.826482	0.0017605	0.0286362	Ras association (RalGDS/AF-6) and pleckstrin homology domains 1
200767_s_at	FAM120A	23196	-0.862036	0.00176498	0.0286839	family with sequence similarity 120A
205809_s_at	WASL	8976	-0.827354	0.00177045	0.0286863	Wiskott-Aldrich syndrome-like
220940_at	ANKRD36B	57730	0.917905	0.0017713	0.0286863	ankyrin repeat domain 36B
226886_at	GFPT1	2673	0.701818	0.00178172	0.0287396	glutamine-fructose-6-phosphate transaminase 1
209835_x_at	CD44	960	-0.782335	0.00178315	0.0287396	CD44 molecule (Indian blood group)
204985_s_at	TRAPPC6A	79090	-0.857843	0.0018076	0.0290466	trafficking protein particle complex 6A
236715_x_at	UACA	55075	0.608947	0.00181622	0.0291216	uveal autoantigen with coiled-coil domains and ankyrin repeats
201850_at	CAPG	822	-0.71874	0.00181711	0.0291216	capping protein (actin filament), gelsolin-like
227822_at	ZNF605	90462	0.652976	0.00181842	0.0291216	zinc finger protein 605
215203_at	GOLGA4	2803	1.02709	0.0018186	0.0291216	golgi autoantigen, golgin subfamily a, 4
235616_at	TSHZ2	128553	1.11609	0.00183059	0.0292391	teashirt zinc finger homeobox 2
217436_x_at	HLA-A	3105	-0.61449	0.00183343	0.0292594	major histocompatibility complex, class I, A
224829_at	CPEB4	80315	0.93265	0.00185729	0.029564	cytoplasmic polyadenylation element binding protein 4
1554321_a_at	NFS1	9054	-0.636027	0.00185971	0.0295773	NFS1 nitrogen fixation 1 homolog (S. cerevisiae)
215750_at	KIAA1659	85373	0.756703	0.00186586	0.0296057	KIAA1659 protein
211275_s_at	GYG1	2992	-0.642361	0.00186628	0.0296057	glycogenin 1
218967_s_at	PTER	9317	1.11873	0.00189478	0.0299447	phosphotriesterase related
213593_s_at	TRA2A	29896	0.860262	0.0018972	0.0299447	transformer 2 alpha homolog (Drosophila)
230372_at	HAS2	3037	-1.79398	0.00189731	0.0299447	hyaluronan synthase 2
205896_at	SLC22A4	6583	1.21418	0.00191271	0.0301366	solute carrier family 22 (organic cation/ergothioneine transporter), member 4
222266_at	C19orf2	8725	0.802266	0.00192062	0.0301844	chromosome 19 open reading frame 2
227517_s_at	CENPL	91687	0.73239	0.0019242	0.0302152	centromere protein L
201896_s_at	PSRC1	84722	-1.06735	0.00192852	0.0302574	proline/serine-rich coiled-coil 1
222780_s_at	BAALC	79870	-1.25242	0.00193017	0.0302578	brain and acute leukemia, cytoplasmic
224772_at	NAV1	89796	0.748597	0.00193765	0.0302984	neuron navigator 1
219373_at	DPM3	54344	-0.590517	0.00194315	0.0303589	dolichyl-phosphate mannosyltransferase polypeptide 3
221016_s_at	TCF7L1	83439	-0.934091	0.00195129	0.0304349	transcription factor 7-like 1 (T-cell specific, HMG-box)
225164_s_at	EIF2AK4	440275	-0.754024	0.00195439	0.0304577	eukaryotic translation initiation factor 2 alpha kinase 4
1556049_at	RTN4	57142	0.883482	0.00197174	0.0306255	reticulon 4
224219_s_at	TRPC4	7223	-0.736749	0.00197953	0.0306951	transient receptor potential cation channel, subfamily C, member 4
213799_s_at	PTPRA	5786	-0.669085	0.00199204	0.030825	protein tyrosine phosphatase, receptor type, A
212622_at	TMEM41B	440026	0.600775	0.00199219	0.030825	transmembrane protein 41B
225898_at	WDR54	84058	-0.693293	0.00199288	0.030825	WD repeat domain 54
232168_x_at	MACF1	23499	0.595162	0.00200242	0.0308857	microtubule-actin crosslinking factor 1
210869_s_at	MCAM	4162	-1.63154	0.00201052	0.0309433	melanoma cell adhesion molecule
229101_at	LOC150166	150166	0.622656	0.00201298	0.0309557	hypothetical protein LOC150166
235417_at	SPOCD1	90853	-0.810968	0.00203098	0.0311808	SPOC domain containing 1
226765_at	SPTBN1	6711	-0.778328	0.00204176	0.031248	spectrin, beta, non-erythrocytic 1
225639_at	SKAP2	8935	-0.668847	0.00205029	0.031248	src kinase associated phosphoprotein 2
211993_at	WNK1	65125	-0.780424	0.00205045	0.031248	WNK lysine deficient protein kinase 1
242578_x_at	SLC22A3	6581	0.756843	0.00205394	0.031248	solute carrier family 22 (extraneuronal monoamine transporter), member 3
201163_s_at	IGFBP7	3490	-1.86788	0.00205543	0.031248	insulin-like growth factor binding protein 7
218633_x_at	ABHD10	55347	-0.603495	0.00205819	0.031248	abhydrolase domain containing 10
203065_s_at	CAV1	857	-0.899374	0.00205889	0.031248	caveolin 1, caveolae protein, 22kDa
214594_x_at	ATP8B1	5205	0.811944	0.00206772	0.0313564	ATPase, class I, type 8B, member 1
210612_s_at	SYNJ2	8871	0.748263	0.00208485	0.0315586	synaptojanin 2
223367_at	DNAJC30	84277	0.981864	0.00208497	0.0315586	DnaJ (Hsp40) homolog, subfamily C, member 30
208808_s_at	HMGB2	3148	-0.816232	0.00208692	0.0315586	high-mobility group box 2
204490_s_at	CD44	960	-0.76221	0.00209537	0.0316183	CD44 molecule (Indian blood group)
1554127_s_at	MSRB3	253827	-0.618885	0.00209689	0.0316183	methionine sulfoxide reductase B3
1552457_a_at	ADAMTSL1	92949	-0.964914	0.00211399	0.0317792	ADAMTS-like 1
213666_at	SEPT6	23157	-0.643308	0.00212209	0.0318194	septin 6
1553349_at	ARID2	196528	0.586173	0.00212221	0.0318194	AT rich interactive domain 2 (ARID, RFX-like)
202201_at	BLVRB	645	-0.725859	0.00213149	0.0318815	biliverdin reductase B (flavin reductase (NADPH))
225116_at	HIPK2	28996	0.676649	0.00214098	0.031972	homeodomain interacting protein kinase 2
226120_at	TTC8	123016	0.720601	0.00214692	0.0319836	tetratricopeptide repeat domain 8
243589_at	KIAA1267	284058	0.865043	0.00215622	0.0320451	KIAA1267
212906_at	GRAMD1B	57476	-0.604143	0.00215969	0.0320454	GRAM domain containing 1B
201852_x_at	COL3A1	1281	0.829595	0.00216233	0.0320495	collagen, type III, alpha 1
226748_at	LYSMD2	256586	-0.629531	0.00216358	0.0320495	LysM, putative peptidoglycan-binding, domain containing 2
234762_x_at	NLN	57486	1.00774	0.00217038	0.0321016	neurolysin (metallopeptidase M3 family)
243999_at	SLFN5	162394	1.27491	0.00217891	0.0321933	schlafen family member 5
209714_s_at	CDKN3	1033	-1.80524	0.00218006	0.0321933	cyclin-dependent kinase inhibitor 3
218155_x_at	TSR1	55720	0.66718	0.00218178	0.0321933	TSR1, 20S rRNA accumulation, homolog (S. cerevisiae)
204963_at	SSPN	8082	-1.2444	0.0021935	0.032315	sarcospan (Kras oncogene-associated gene)
218546_at	C1orf115	79762	1.49898	0.00219996	0.0323845	chromosome 1 open reading frame 115
228407_at	SCUBE3	222663	-2.19046	0.0022018	0.032386	signal peptide, CUB domain, EGF-like 3
204964_s_at	SSPN	8082	-1.45353	0.00220863	0.0323939	sarcospan (Kras oncogene-associated gene)
219015_s_at	ALG13	79868	0.627562	0.00221279	0.0323939	asparagine-linked glycosylation 13 homolog (S. cerevisiae)
232898_at	DAB2	1601	1.29297	0.00222233	0.0325078	disabled homolog 2, mitogen-responsive phosphoprotein (Drosophila)
205515_at	PRSS12	8492	-1.2229	0.00224246	0.0327766	protease, serine, 12 (neurotrypsin, motopsin)
218050_at	UFM1	51569	0.660853	0.00224504	0.0327885	ubiquitin-fold modifier 1
211062_s_at	CPZ	8532	1.82325	0.0022606	0.032927	carboxypeptidase Z
231897_at	PTGR1	22949	-0.800514	0.0022616	0.032927	prostaglandin reductase 1
223586_at	ARNTL2	56938	-0.849806	0.00228204	0.0331027	aryl hydrocarbon receptor nuclear translocator-like 2
213247_at	SVEP1	79987	1.9493	0.00228258	0.0331027	sushi, von Willebrand factor type A, EGF and pentraxin domain containing 1
200637_s_at	PTPRF	5792	-1.23688	0.0022918	0.0331848	protein tyrosine phosphatase, receptor type, F
205924_at	RAB3B	5865	-0.91157	0.00230018	0.0332801	RAB3B, member RAS oncogene family
227671_at	XIST	7503	1.08191	0.00230209	0.0332819	X (inactive)-specific transcript (non-protein coding)
204944_at	PTPRG	5793	0.755538	0.0023088	0.0333529	protein tyrosine phosphatase, receptor type, G
205110_s_at	FGF13	2258	1.88194	0.00231258	0.0333816	fibroblast growth factor 13
218424_s_at	STEAP3	55240	-1.25696	0.00233714	0.0335538	STEAP family member 3
215123_at	LOC23117	23117	1.6301	0.00234126	0.0335632	PI-3-kinase-related kinase SMG-1 isoform 1 homolog
242515_x_at	C11orf17	56672	-0.67901	0.00235241	0.0336611	chromosome 11 open reading frame 17
201417_at	SOX4	6659	1.11544	0.00235367	0.0336611	SRY (sex determining region Y)-box 4
220892_s_at	PSAT1	29968	1.37747	0.00236033	0.0336786	phosphoserine aminotransferase 1
214022_s_at	IFITM1	8519	-1.38052	0.0023661	0.0337351	interferon induced transmembrane protein 1 (9-27)
1558486_at	ZNF493	284443	0.691653	0.00237588	0.0337968	zinc finger protein 493
218755_at	KIF20A	10112	-1.8266	0.00238225	0.0338615	kinesin family member 20A
214927_at	ITGBL1	9358	1.44212	0.00239157	0.0339199	integrin, beta-like 1 (with EGF-like repeat domains)
228164_at	AP4E1	23431	0.663875	0.00239191	0.0339199	adaptor-related protein complex 4, epsilon 1 subunit
212811_x_at	SLC1A4	6509	0.900181	0.00239736	0.0339199	solute carrier family 1 (glutamate/neutral amino acid transporter), member 4
217809_at	BZW2	28969	-0.866709	0.00239914	0.0339199	basic leucine zipper and W2 domains 2
204198_s_at	RUNX3	864	-0.882812	0.00243321	0.0342195	runt-related transcription factor 3
201475_x_at	MARS	4141	0.657592	0.0024882	0.0347563	methionyl-tRNA synthetase
203409_at	DDB2	1643	-0.707457	0.00249322	0.0348003	damage-specific DNA binding protein 2, 48kDa
212179_at	SFRS18	25957	0.762849	0.0024955	0.034806	splicing factor, arginine/serine-rich 18
201870_at	TOMM34	10953	-0.766432	0.00250084	0.0348283	translocase of outer mitochondrial membrane 34
213594_x_at	FUSIP1	10772	0.953241	0.00250085	0.0348283	FUS interacting protein (serine/arginine-rich) 1
208748_s_at	FLOT1	10211	-0.677398	0.00251312	0.0348946	flotillin 1
201083_s_at	BCLAF1	9774	0.703913	0.0025297	0.0349942	BCL2-associated transcription factor 1
204112_s_at	HNMT	3176	1.68243	0.00253517	0.0350438	histamine N-methyltransferase
233589_x_at	C9orf167	54863	-0.909879	0.00254143	0.0350955	chromosome 9 open reading frame 167
242393_x_at	PARG	8505	0.657053	0.0025435	0.0350955	poly (ADP-ribose) glycohydrolase
225168_at	FRMD4A	55691	-0.935499	0.00255455	0.0351729	FERM domain containing 4A
224911_s_at	DCBLD2	131566	-0.657002	0.00255586	0.0351729	discoidin, CUB and LCCL domain containing 2
224368_s_at	NDRG3	57446	-0.754406	0.00255947	0.0351965	NDRG family member 3
220238_s_at	KLHL7	55975	-0.781544	0.00257396	0.0353174	kelch-like 7 (Drosophila)
1562063_x_at	NBPF10	100132406	0.701185	0.00258373	0.0353957	neuroblastoma breakpoint family, member 10
225245_x_at	H2AFJ	55766	-0.61098	0.00259393	0.0354606	H2A histone family, member J
212801_at	CIT	11113	-1.1897	0.00261716	0.0357256	citron (rho-interacting, serine/threonine kinase 21)
231550_at	XYLT2	64132	-0.877232	0.00263297	0.0359151	xylosyltransferase II
228614_at	NCRNA00116	205251	0.743867	0.00263771	0.0359532	non-protein coding RNA 116
235236_at	LOC100131897	100131897	1.31562	0.00266843	0.0362586	Uncharacterized protein LOC100131897
209610_s_at	SLC1A4	6509	0.879416	0.0026688	0.0362586	solute carrier family 1 (glutamate/neutral amino acid transporter), member 4
220266_s_at	KLF4	9314	1.30145	0.00267047	0.0362586	Kruppel-like factor 4 (gut)
202555_s_at	MYLK	4638	-0.771158	0.00267181	0.0362586	myosin light chain kinase
204290_s_at	ALDH6A1	4329	-0.714573	0.00268073	0.0363292	aldehyde dehydrogenase 6 family, member A1
208614_s_at	FLNB	2317	-0.606154	0.00268092	0.0363292	filamin B, beta (actin binding protein 278)
203222_s_at	TLE1	7088	-0.935205	0.00268505	0.0363457	transducin-like enhancer of split 1 (E(sp1) homolog, Drosophila)
1554543_at	SPAG9	9043	0.728984	0.00271056	0.0366507	sperm associated antigen 9
200636_s_at	PTPRF	5792	-0.966452	0.00271391	0.0366693	protein tyrosine phosphatase, receptor type, F
221505_at	ANP32E	81611	-0.619522	0.00271806	0.0366842	acidic (leucine-rich) nuclear phosphoprotein 32 family, member E
228480_at	VAPA	9218	0.613013	0.00272093	0.0366842	VAMP (vesicle-associated membrane protein)-associated protein A, 33kDa
215179_x_at	PGF	5228	0.65425	0.0027369	0.0368358	placental growth factor
219557_s_at	NRIP3	56675	-0.585652	0.00274133	0.0368358	nuclear receptor interacting protein 3
212413_at	SEPT6	23157	-0.719328	0.00275451	0.036915	septin 6
212014_x_at	CD44	960	-0.724858	0.00275591	0.036915	CD44 molecule (Indian blood group)
202051_s_at	ZMYM4	9202	0.591873	0.00275892	0.0369216	zinc finger, MYM-type 4
40472_at	LPCAT4	254531	-0.881306	0.00276237	0.0369216	lysophosphatidylcholine acyltransferase 4
218559_s_at	MAFB	9935	1.63876	0.00277832	0.0370604	v-maf musculoaponeurotic fibrosarcoma oncogene homolog B (avian)
1552486_s_at	LACTB	114294	-0.717573	0.00278067	0.0370604	lactamase, beta
209064_x_at	PAIP1	10605	0.95026	0.00278867	0.0371131	poly(A) binding protein interacting protein 1
227584_at	NAV1	89796	0.624894	0.00282031	0.0374002	neuron navigator 1
209715_at	CBX5	23468	-0.610087	0.00283336	0.0375166	chromobox homolog 5 (HP1 alpha homolog, Drosophila)
231252_at	C2orf67	151050	0.945983	0.00283639	0.0375166	chromosome 2 open reading frame 67
204167_at	BTD	686	-0.606863	0.00284851	0.0375332	biotinidase
225875_s_at	NPAL3	57185	-0.9128	0.00285516	0.0375676	NIPA-like domain containing 3
209934_s_at	ATP2C1	27032	-0.742833	0.00286045	0.03758	ATPase, Ca++ transporting, type 2C, member 1
205370_x_at	DBT	1629	0.75648	0.00286462	0.03758	dihydrolipoamide branched chain transacylase E2
213742_at	SFRS11	9295	1.16062	0.0028662	0.03758	splicing factor, arginine/serine-rich 11
202545_at	PRKCD	5580	-0.725258	0.00287328	0.0376192	protein kinase C, delta
1558569_at	UNQ6228	100131541	1.08168	0.00287382	0.0376192	hypothetical LOC100131541
215978_x_at	LOC152719	152719	0.725374	0.00287526	0.0376192	hypothetical protein LOC152719
223178_s_at	NT5DC1	221294	-0.61656	0.00287922	0.037636	5'-nucleotidase domain containing 1
231396_s_at	FAM126A	84668	-0.769657	0.00288059	0.037636	family with sequence similarity 126, member A
226227_x_at	C20orf199	441951	0.603756	0.00289185	0.0377274	chromosome 20 open reading frame 199
203477_at	COL15A1	1306	2.95701	0.00289775	0.037754	collagen, type XV, alpha 1
212368_at	ZNF292	23036	0.693074	0.00290101	0.03777	zinc finger protein 292
228329_at	DAB1	1600	1.98489	0.00292219	0.0379394	disabled homolog 1 (Drosophila)
233595_at	USP34	9736	1.50255	0.00293459	0.0379679	ubiquitin specific peptidase 34
238419_at	PHLDB2	90102	-0.74352	0.00295471	0.0382016	pleckstrin homology-like domain, family B, member 2
227335_at	DIDO1	11083	0.746437	0.00296237	0.0382215	death inducer-obliterator 1
210046_s_at	IDH2	3418	-0.653623	0.0029643	0.0382215	isocitrate dehydrogenase 2 (NADP+), mitochondrial
224397_s_at	TMTC1	83857	0.64778	0.00298286	0.0382729	transmembrane and tetratricopeptide repeat containing 1
225200_at	DPH3	285381	0.688971	0.00300338	0.0385096	DPH3, KTI11 homolog (S. cerevisiae)
1555758_a_at	CDKN3	1033	-1.77735	0.00301223	0.0385698	cyclin-dependent kinase inhibitor 3
226603_at	SAMD9L	219285	0.698524	0.00301926	0.038608	sterile alpha motif domain containing 9-like
231513_at	KCNJ2	3759	1.23652	0.00301937	0.038608	potassium inwardly-rectifying channel, subfamily J, member 2
209541_at	IGF1	3479	2.80242	0.0030323	0.0387201	insulin-like growth factor 1 (somatomedin C)
201162_at	IGFBP7	3490	-2.05929	0.00305082	0.03885	insulin-like growth factor binding protein 7
232141_at	U2AF1	7307	0.629928	0.00305083	0.03885	U2 small nuclear RNA auxiliary factor 1
203571_s_at	C10orf116	10974	-1.59396	0.00306593	0.0388885	chromosome 10 open reading frame 116
208623_s_at	EZR	7430	-1.54255	0.00306711	0.0388885	ezrin
203128_at	SPTLC2	9517	-0.6704	0.00306821	0.0388885	serine palmitoyltransferase, long chain base subunit 2
223054_at	DNAJB11	51726	0.62442	0.00306849	0.0388885	DnaJ (Hsp40) homolog, subfamily B, member 11
200771_at	LAMC1	3915	0.762075	0.00307699	0.0389696	laminin, gamma 1 (formerly LAMB2)
213668_s_at	SOX4	6659	1.02877	0.00308161	0.0390015	SRY (sex determining region Y)-box 4
213790_at	ADAM12	8038	1.29684	0.00308484	0.0390159	ADAM metallopeptidase domain 12
226989_at	RGMB	285704	-0.922379	0.00309202	0.0390326	RGM domain family, member B
206432_at	HAS2	3037	-1.73199	0.00310648	0.0391564	hyaluronan synthase 2
219785_s_at	FBXO31	79791	-0.598798	0.00311171	0.0391957	F-box protein 31
228563_at	GJC1	10052	-1.15741	0.00311482	0.0392084	gap junction protein, gamma 1, 45kDa
1558078_at	POLR2J4	84820	0.898716	0.00312812	0.0393226	polymerase (RNA) II (DNA directed) polypeptide J4, pseudogene
225946_at	RASSF8	11228	0.975365	0.00314125	0.0394343	Ras association (RalGDS/AF-6) domain family (N-terminal) member 8
1553743_at	FAM119A	151194	-1.1399	0.00316767	0.039675	family with sequence similarity 119, member A
202050_s_at	ZMYM4	9202	0.687537	0.00316896	0.039675	zinc finger, MYM-type 4
232266_x_at	CDC2L5	8621	0.943475	0.00318041	0.0397915	cell division cycle 2-like 5 (cholinesterase-related cell division controller)
225899_x_at	tcag7.907	402483	0.730816	0.00320566	0.0399691	hypothetical LOC402483
201581_at	TMX4	56255	-0.635935	0.00320965	0.0399691	thioredoxin-related transmembrane protein 4
224589_at	XIST	7503	0.98088	0.00321637	0.0399992	X (inactive)-specific transcript (non-protein coding)
209010_s_at	TRIO	7204	0.598286	0.00323403	0.0401128	triple functional domain (PTPRF interacting)
223136_at	AIG1	51390	-0.594744	0.00323453	0.0401128	androgen-induced 1
221875_x_at	HLA-F	3134	-0.642334	0.0032363	0.0401128	major histocompatibility complex, class I, F
1556821_x_at	DLEU2	8847	0.977398	0.00323875	0.0401165	deleted in lymphocytic leukemia 2 (non-protein coding)
223038_s_at	FAM60A	58516	-0.625507	0.00324883	0.0401848	family with sequence similarity 60, member A
236285_at	KLHDC7B	113730	0.641739	0.00326646	0.0403522	kelch domain containing 7B
222819_at	CTPS2	56474	-0.812215	0.00327091	0.0403773	CTP synthase II
208978_at	CRIP2	1397	-1.32932	0.00327284	0.0403773	cysteine-rich protein 2
213085_s_at	WWC1	23286	-0.916654	0.00328398	0.0404611	WW and C2 domain containing 1
214682_at	LOC399491	399491	0.755018	0.00334325	0.0410552	LOC399491 protein
204160_s_at	ENPP4	22875	0.656444	0.00335935	0.0411365	ectonucleotide pyrophosphatase/phosphodiesterase 4 (putative function)
223638_at	NBPF3	84224	0.770423	0.00336093	0.0411365	neuroblastoma breakpoint family, member 3
203221_at	TLE1	7088	-1.00873	0.003372	0.0412449	transducin-like enhancer of split 1 (E(sp1) homolog, Drosophila)
230435_at	LOC375190	375190	-0.626913	0.00338173	0.0413096	hypothetical protein LOC375190
223027_at	SNX9	51429	0.60859	0.00339618	0.0413692	sorting nexin 9
205047_s_at	ASNS	440	1.21227	0.00342329	0.0416258	asparagine synthetase
209935_at	ATP2C1	27032	-0.913341	0.00343617	0.041666	ATPase, Ca++ transporting, type 2C, member 1
203579_s_at	SLC7A6	9057	0.636508	0.00345606	0.0418055	solute carrier family 7 (cationic amino acid transporter, y+ system), member 6
209100_at	IFRD2	7866	0.664299	0.00347931	0.0420048	interferon-related developmental regulator 2
209540_at	IGF1	3479	1.99581	0.00348739	0.0420556	insulin-like growth factor 1 (somatomedin C)
208621_s_at	EZR	7430	-1.53162	0.00350589	0.042216	ezrin
224623_at	LOC728554	728554	-1.00998	0.00352469	0.0423601	similar to THO complex 3
212151_at	PBX1	5087	0.919296	0.00352986	0.0423948	pre-B-cell leukemia homeobox 1
229427_at	SEMA5A	9037	1.01591	0.00353427	0.0424192	sema domain, seven thrombospondin repeats (type 1 and type 1-like), transmembrane domain (TM) and short cytoplasmic domain, (semaphorin) 5A
231980_at	DOK6	220164	0.755235	0.00353645	0.0424192	docking protein 6
208103_s_at	ANP32E	81611	-0.742304	0.00354678	0.0425157	acidic (leucine-rich) nuclear phosphoprotein 32 family, member E
213640_s_at	LOX	4015	-1.28067	0.00355153	0.0425451	lysyl oxidase
209507_at	RPA3	6119	-0.631284	0.00356589	0.0426347	replication protein A3, 14kDa
218801_at	UGCGL2	55757	0.597746	0.00357102	0.0426413	UDP-glucose ceramide glucosyltransferase-like 2
219437_s_at	ANKRD11	29123	0.642935	0.00358088	0.0426783	ankyrin repeat domain 11
223125_s_at	C1orf21	81563	-0.720897	0.0035815	0.0426783	chromosome 1 open reading frame 21
219973_at	ARSJ	79642	-0.768561	0.00358954	0.0426873	arylsulfatase family, member J
235201_at	FOXP2	93986	1.24298	0.00359325	0.0426873	forkhead box P2
207419_s_at	RAC2	5880	-0.752414	0.00361265	0.042863	ras-related C3 botulinum toxin substrate 2 (rho family, small GTP binding protein Rac2)
201084_s_at	BCLAF1	9774	0.679346	0.00363439	0.043066	BCL2-associated transcription factor 1
225978_at	RIMKLB	57494	0.69411	0.00366313	0.043223	ribosomal modification protein rimK-like family member B
233496_s_at	CFL2	1073	-0.657491	0.00367364	0.043223	cofilin 2 (muscle)
202118_s_at	CPNE3	8895	-0.608609	0.00368016	0.043223	copine III
223177_at	NT5DC1	221294	-0.676811	0.00369169	0.0433307	5'-nucleotidase domain containing 1
224558_s_at	MALAT1	378938	0.853106	0.00370041	0.0433469	metastasis associated lung adenocarcinoma transcript 1 (non-protein coding)
238929_at	SFRS2B	10929	0.592931	0.00370105	0.0433469	splicing factor, arginine/serine-rich 2B
224812_at	HIBADH	11112	-0.684325	0.00370358	0.0433469	3-hydroxyisobutyrate dehydrogenase
227340_s_at	RGMB	285704	-1.07565	0.00370473	0.0433469	RGM domain family, member B
59644_at	BMP2K	55589	0.881687	0.00371762	0.0434158	BMP2 inducible kinase
224590_at	XIST	7503	0.848962	0.00372077	0.0434254	X (inactive)-specific transcript (non-protein coding)
203620_s_at	FCHSD2	9873	-0.898334	0.00372315	0.0434259	FCH and double SH3 domains 2
228617_at	XAF1	54739	0.750649	0.0037385	0.043523	XIAP associated factor 1
212828_at	SYNJ2	8871	0.701051	0.00380083	0.044083	synaptojanin 2
212232_at	FNBP4	23360	0.715168	0.00380434	0.0440962	formin binding protein 4
225367_at	PGM2	55276	-0.628836	0.00381624	0.044179	phosphoglucomutase 2
242550_at	EIF3B	8662	0.653737	0.00385952	0.0445967	eukaryotic translation initiation factor 3, subunit B
211799_x_at	HLA-C	3107	-0.6791	0.00387113	0.0446595	major histocompatibility complex, class I, C
225666_at	TMTC4	84899	-0.747417	0.00387145	0.0446595	transmembrane and tetratricopeptide repeat containing 4
214710_s_at	CCNB1	891	-1.85352	0.00390886	0.0449157	cyclin B1
217127_at	CTH	1491	0.774832	0.00391683	0.044924	cystathionase (cystathionine gamma-lyase)
208998_at	UCP2	7351	-1.93562	0.0039391	0.0450232	uncoupling protein 2 (mitochondrial, proton carrier)
212190_at	SERPINE2	5270	0.651092	0.00394403	0.0450232	serpin peptidase inhibitor, clade E (nexin, plasminogen activator inhibitor type 1), member 2
226439_s_at	NBEA	26960	1.39539	0.003972	0.0451666	neurobeachin
219910_at	FICD	11153	0.697606	0.00400473	0.0454301	FIC domain containing
221814_at	GPR124	25960	-0.677489	0.00403618	0.0456317	G protein-coupled receptor 124
202557_at	HSPA13	6782	0.863683	0.00404095	0.0456435	heat shock protein 70kDa family, member 13
201061_s_at	STOM	2040	-0.605106	0.00404593	0.0456665	stomatin
232899_at	MGC2752	65996	0.678759	0.00405364	0.0456665	hypothetical LOC65996
215920_s_at	PDXDC2	283970	0.713078	0.00405547	0.0456665	pyridoxal-dependent decarboxylase domain containing 2
213325_at	PVRL3	25945	0.689726	0.00405752	0.0456665	poliovirus receptor-related 3
202111_at	SLC4A2	6522	0.893076	0.00406039	0.0456665	solute carrier family 4, anion exchanger, member 2 (erythrocyte membrane protein band 3-like 1)
222217_s_at	SLC27A3	11000	-0.859254	0.00406335	0.0456665	solute carrier family 27 (fatty acid transporter), member 3
212451_at	SECISBP2L	9728	-1.03592	0.00408886	0.0458439	SECIS binding protein 2-like
222043_at	CLU	1191	2.03	0.00409466	0.0458439	clusterin
206796_at	WISP1	8840	1.67043	0.00409515	0.0458439	WNT1 inducible signaling pathway protein 1
227988_s_at	VPS13A	23230	0.76612	0.00411999	0.0460388	vacuolar protein sorting 13 homolog A (S. cerevisiae)
209307_at	SWAP70	23075	0.611899	0.00413194	0.0461111	SWAP-70 protein
204279_at	PSMB9	5698	-1.34363	0.00414635	0.0462164	proteasome (prosome, macropain) subunit, beta type, 9 (large multifunctional peptidase 2)
234981_x_at	CMBL	134147	0.72997	0.00416111	0.0463151	carboxymethylenebutenolidase homolog (Pseudomonas)
1560741_at	SNRPN	6638	0.799144	0.00416949	0.0463471	small nuclear ribonucleoprotein polypeptide N
238924_at	BMS1P5	399761	0.686554	0.00418578	0.0463795	BMS1 pseudogene 5
201060_x_at	STOM	2040	-0.601439	0.00418593	0.0463795	stomatin
205194_at	PSPH	5723	0.70489	0.00418846	0.0463799	phosphoserine phosphatase
206404_at	FGF9	2254	2.61089	0.00420103	0.0464846	fibroblast growth factor 9 (glia-activating factor)
1557080_s_at	ITGBL1	9358	0.947247	0.00420596	0.0464846	integrin, beta-like 1 (with EGF-like repeat domains)
201876_at	PON2	5445	-0.604429	0.00423035	0.0466416	paraoxonase 2
206336_at	CXCL6	6372	2.32282	0.00423314	0.0466416	chemokine (C-X-C motif) ligand 6 (granulocyte chemotactic protein 2)
233109_at	COL12A1	1303	1.58444	0.00423689	0.0466416	collagen, type XII, alpha 1
1553129_at	SVEP1	79987	0.886435	0.00425004	0.0467062	sushi, von Willebrand factor type A, EGF and pentraxin domain containing 1
232814_x_at	KLC1	3831	0.646283	0.00425382	0.0467141	kinesin light chain 1
203516_at	SNTA1	6640	-0.674585	0.00425959	0.0467499	syntrophin, alpha 1 (dystrophin-associated protein A1, 59kDa, acidic component)
206595_at	CST6	1474	-1.40801	0.00427339	0.0468675	cystatin E/M
205518_s_at	CMAH	8418	1.11946	0.00427731	0.0468675	cytidine monophosphate-N-acetylneuraminic acid hydroxylase (CMP-N-acetylneuraminate monooxygenase) pseudogene
220071_x_at	CEP27	55142	0.653148	0.004278	0.0468675	centrosomal protein 27kDa
242669_at	UFM1	51569	0.647096	0.00428091	0.0468675	ubiquitin-fold modifier 1
235589_s_at	MDM4	4194	0.667951	0.00429844	0.0469822	Mdm4 p53 binding protein homolog (mouse)
215717_s_at	FBN2	2201	-1.14672	0.00430763	0.046984	fibrillin 2
227339_at	RGMB	285704	-1.00912	0.00430872	0.046984	RGM domain family, member B
218918_at	MAN1C1	57134	1.20349	0.00432145	0.0470676	mannosidase, alpha, class 1C, member 1
203387_s_at	TBC1D4	9882	-0.610059	0.00432984	0.0471314	TBC1 domain family, member 4
1562736_at	LHX9	56956	-3.21945	0.00434236	0.04724	LIM homeobox 9
209627_s_at	OSBPL3	26031	-0.700971	0.00439401	0.0475903	oxysterol binding protein-like 3
203921_at	CHST2	9435	0.686554	0.00440059	0.0475903	carbohydrate (N-acetylglucosamine-6-O) sulfotransferase 2
209318_x_at	PLAGL1	5325	0.609808	0.00440382	0.0475903	pleiomorphic adenoma gene-like 1
213805_at	ABHD5	51099	1.00149	0.00440422	0.0475903	abhydrolase domain containing 5
213212_x_at	FLJ40113	374650	0.663496	0.00440507	0.0475903	golgi autoantigen, golgin subfamily a-like pseudogene
206396_at	SLC1A1	6505	-1.15055	0.00440912	0.0476041	solute carrier family 1 (neuronal/epithelial high affinity glutamate transporter, system Xag), member 1
201601_x_at	IFITM1	8519	-1.09063	0.00443661	0.0478177	interferon induced transmembrane protein 1 (9-27)
219681_s_at	RAB11FIP1	80223	-0.799847	0.00445357	0.0478876	RAB11 family interacting protein 1 (class I)
225392_at	GFM2	84340	-0.596671	0.00446441	0.0478952	G elongation factor, mitochondrial 2
210220_at	FZD2	2535	-0.791262	0.00448119	0.0480474	frizzled homolog 2 (Drosophila)
211964_at	COL4A2	1284	-1.31428	0.00452284	0.0483546	collagen, type IV, alpha 2
231993_at	ITGBL1	9358	1.01324	0.00454378	0.048493	integrin, beta-like 1 (with EGF-like repeat domains)
214151_s_at	PIGB	9488	0.950079	0.00454437	0.048493	phosphatidylinositol glycan anchor biosynthesis, class B
228080_at	LAYN	143903	-0.789695	0.00454951	0.048499	layilin
241938_at	QKI	9444	0.597101	0.00459422	0.048725	quaking homolog, KH domain RNA binding (mouse)
224673_at	LENG8	114823	0.999471	0.00461603	0.0488732	leukocyte receptor cluster (LRC) member 8
213326_at	VAMP1	6843	-0.971347	0.00463296	0.0489966	vesicle-associated membrane protein 1 (synaptobrevin 1)
221539_at	EIF4EBP1	1978	0.928788	0.00466269	0.0492005	eukaryotic translation initiation factor 4E binding protein 1
243857_at	MORF4L2	9643	0.900526	0.00466283	0.0492005	mortality factor 4 like 2
205452_at	PIGB	9488	-0.593215	0.00467802	0.0492334	phosphatidylinositol glycan anchor biosynthesis, class B
230028_at	KIAA0907	22889	0.657265	0.00467878	0.0492334	KIAA0907
202105_at	IGBP1	3476	-0.60009	0.00470284	0.0494263	immunoglobulin (CD79A) binding protein 1
227236_at	TSPAN2	10100	-1.13981	0.00471007	0.0494327	tetraspanin 2
212338_at	MYO1D	4642	0.872635	0.00471037	0.0494327	myosin ID
213361_at	TDRD7	23424	-0.680405	0.00471408	0.0494327	tudor domain containing 7
218480_at	AGBL5	60509	-0.603081	0.00476059	0.0497241	ATP/GTP binding protein-like 5
206928_at	ZNF124	7678	0.590241	0.00477287	0.0497964	zinc finger protein 124
202057_at	KPNA1	3836	0.707516	0.00477948	0.0498095	karyopherin alpha 1 (importin alpha 5)
217704_x_at	SUZ12P	440423	0.787421	0.00480141	0.0498636	suppressor of zeste 12 homolog pseudogene
