# Supplementary material for: Using Transcription Modules to Identify Expression Clusters Perturbed in Williams-Beuren Syndrome
Source: PLoS Comput Biol. 2011 Jan 20;7(1):e1001054. doi: 10.1371/journal.pcbi.1001054 (PMC3024257; doi:10.1371/journal.pcbi.1001054)
Supplement: Table S4 — Datasets used for modular analysis. (0.02 MB XLS) [file pcbi.1001054.s006.xls]

## Sheet: Experiments
	Short name	No. samples	ArrayExpress ID	Platform	Disease status	Description
1	DS-CC	7	anEUploidy consortium (unpublished)	HG-U133A	Down/none	Down syndrome case-control experiment
2	DS-Twin	6	anEUploidy consortium (unpublished)	HG-U133Plus2	Down/none	3 samples from a pair of monozygotic twins, one of which has DS
3	DS-Mosaic	5	anEUploidy consortium (unpublished)	HG-U133Plus2	Down mosaic/none	Down syndrome mosaic samples
4	Cockayne	8	E-GEOD-3407	HG-U133A	CS/none	Cockayne Syndrome human fibroblasts lacking functional CSB, a SWI/SNF-like ATPase, to determine the molecular defect in CS
5	HGPS	18	E-GEOD-3860	HG-U133A	HGPS/none	Transcription profiling of human Hutchinson-Gilord progeria syndrome fibroblast cell lines
6	Cycle	40	E-TABM-263	HG-U133A-2	none	Transcription profiling of human primary skin fibroblasts throughout the cell cycle after synchronization by serum starvation or by serum starvation and thymidine blocking
7	Sph-mono	12	E-GEOD-4219	HG-U133Plus2	none	Transcription profiling of human T98G glioma and human foreskin fibroblast cell lines comparing spheroid vs. monolayer growth
8	WBS	17	This study	HG-U133Plus2	WBS/none	Williams-Beuren syndrome patients and controls
