# Supplementary material for: Using Transcription Modules to Identify Expression Clusters Perturbed in Williams-Beuren Syndrome
Source: PLoS Comput Biol. 2011 Jan 20;7(1):e1001054. doi: 10.1371/journal.pcbi.1001054 (PMC3024257; doi:10.1371/journal.pcbi.1001054)
Supplement: Table S5 — Dysregulated modules, M1. (0.04 MB XLS) [file pcbi.1001054.s007.xls]

## Sheet: Supplementary Table S5
Module	Gene and sample thresholds	Genes	Samples	Top enriched GO BP category	Top GO BP p-value	Top enriched GO CC category	Top GO CC p-value	Top enriched GO MF category	Top GO MF p-value	Top enriched KEGG pathway	Top KEGG p-value
59	4, 1.4	30	7	positive regulation of locomotion	0.00341874	extracellular region	5.19327e-05	cytokine activity	0.0404233
68	4, 1.2	27	14	response to external stimulus	0.00916762	extracellular space	0.000174049	cytokine activity	0.023666
158	3.8, 1.4	14	3
215	3.6, 1.8	18	9			proteinaceous extracellular matrix	0.0114064
247	3.6, 1.6	14	7	collagen fibril organization	0.047969	fibrillar collagen	0.0133326
257	3.6, 1.4	51	6	multicellular organismal process	0.000240639	extracellular region part	4.75736e-05	cytokine activity	0.000151885	Cytokine-cytokine receptor interaction	0.00905875
327	3.4, 1.8	13	8
334	3.4, 1.8	12	6
344	3.4, 1.8	24	6			extracellular region	0.00470469
349	3.4, 1.6	75	6	organ morphogenesis	0.000128548	extracellular region	8.20722e-06	cytokine activity	0.000125365	Cytokine-cytokine receptor interaction	0.00905875
434	3.2, 2	27	7
439	3.2, 2	27	3	regulation of protein kinase activity	0.0384296
452	3.2, 1.8	42	5			cytosolic ribosome	0.0182319
457	3.2, 1.8	45	6			extracellular region part	0.0119942	MAP kinase tyrosine/serine/threonine phosphatase activity	0.0404233
504	3.2, 1.4	37	8
544	3, 2	52	7
548	3, 2	61	11			plasma membrane	0.0462619
551	3, 2	71	6
562	3, 2	70	7	multicellular organismal development	0.0178417	extracellular region	2.80783e-06
573	3, 1.8	54	4			plasma membrane part	0.026714
583	3, 1.8	46	6
584	3, 1.8	62	3
597	3, 1.6	54	5	monovalent inorganic cation transport	0.00385961
626	3, 1.2	53	5
640	3, 1	42	4
645	2.8, 2	125	21					DNA binding	0.0404233
654	2.8, 2	103	6			extracellular space	0.0352865
665	2.8, 2	93	14			extracellular region part	0.0102136
673	2.8, 2	145	5	JNK cascade	0.000828734
692	2.8, 1.8	82	4			plasma membrane part	0.0144193	receptor signaling protein activity	0.00920517
693	2.8, 1.8	104	6			plasma membrane part	0.0112834	receptor signaling protein activity	0.00920517
716	2.8, 1.4	93	5
743	2.6, 2	195	6	transcription	0.0143369			DNA binding	0.0122491
747	2.6, 2	151	5	inflammatory response	0.000615555	extracellular region part	0.00208426	chemokine activity	0.0404233
751	2.6, 2	186	6	response to wounding	0.000538679	extracellular region	5.20013e-05	calcium ion binding	0.0129504
753	2.6, 2	121	7	MAPKKK cascade	0.00437975	plasma membrane part	0.0133326	receptor signaling protein activity	0.000301778	MAPK signaling pathway	0.0274412
755	2.6, 2	153	5
776	2.6, 1.8	139	8	activation of transmembrane receptor protein tyrosine kinase activity	0.0336543	extracellular region	2.50548e-06
781	2.6, 1.8	139	8	cytokine-mediated signaling pathway	0.0475535	extracellular region	0.00324306
782	2.6, 1.8	132	5			extracellular region	1.33957e-05	extracellular matrix structural constituent	0.0129775
792	2.6, 1.6	130	6			extracellular region	0.0214035	endopeptidase activity	0.0404233
805	2.6, 1.6	185	11	multicellular organismal process	0.0119595	extracellular region part	4.75736e-05
808	2.6, 1.4	127	20	activation of transmembrane receptor protein tyrosine kinase activity	0.0279794	proteinaceous extracellular matrix	0.0070503
837	2.4, 2	280	7	transcription	0.000509092	nucleus	0.0322434	DNA binding	0.000443647
838	2.4, 2	193	3			proteinaceous extracellular matrix	0.00175778
840	2.4, 2	218	10			extracellular region	0.0190447
855	2.4, 2	193	5			integral to plasma membrane	0.0159841	receptor signaling protein activity	0.0457978
863	2.4, 1.8	201	4			extracellular region	1.2513e-06
866	2.4, 1.8	121	4	positive regulation of transforming growth factor beta receptor signaling pathway	0.0226911	extracellular region part	0.0190447
877	2.4, 1.6	183	4			proteinaceous extracellular matrix	0.0063624
883	2.4, 1.6	236	5	transcription	0.00176004			DNA binding	0.00471691
918	2.4, 1.2	176	5			extracellular region	0.0159841
927	2.2, 2	336	4			extracellular region	0.0236612
928	2.2, 2	299	4			extracellular region	0.00470469
938	2.2, 2	304	13			plasma membrane part	0.0112834
942	2.2, 2	350	5
957	2.2, 1.8	323	6			extracellular region	1.33957e-05
958	2.2, 1.8	294	16			extracellular region	2.9182e-07
960	2.2, 1.8	294	5			plasma membrane part	0.00271356
962	2.2, 1.8	287	10			plasma membrane part	0.0236019
965	2.2, 1.8	338	12	lysosomal transport	0.0478381
968	2.2, 1.8	334	5
996	2.2, 1.4	184	4			cell junction	0.0235611
1007	2.2, 1	303	4	regulation of cellular process	0.00133059			transcription factor activity	0.000443647
1011	2, 2	446	6			extracellular region	4.14624e-06
1012	2, 2	546	3	regulation of transcription	0.000123017			DNA binding	0.000125365
1032	2, 2	486	6			extracellular region	0.00489338
1037	2, 2	343	13	antigen processing and presentation of peptide antigen via MHC class I	0.00181178	MHC class I protein complex	0.000451377	MHC class I receptor activity	0.00140822	Type I diabetes mellitus	0.00620423
1049	2, 1.8	459	10			extracellular region	1.33957e-05
1083	2, 1.4	423	8			extracellular region	1.10028e-06	extracellular matrix structural constituent	0.0164007	Autoimmune thyroid disease	0.025067
1087	2, 1.2	399	4	regulation of cellular process	0.000555395	extracellular space	0.0236612	transcription factor activity	0.00124593	Cytokine-cytokine receptor interaction	0.0127396
1090	2, 1	464	7	transcription	0.000128548			DNA binding	0.000151885
