# Supplementary material for: Using Transcription Modules to Identify Expression Clusters Perturbed in Williams-Beuren Syndrome
Source: PLoS Comput Biol. 2011 Jan 20;7(1):e1001054. doi: 10.1371/journal.pcbi.1001054 (PMC3024257; doi:10.1371/journal.pcbi.1001054)
Supplement: Table S6 — GO/KEGG term enrichment in dysregulated M1 modules. (0.07 MB XLS) [file pcbi.1001054.s008.xls]

## Sheet: Biological Process
GO ID	BH-adjusted p-value	Count	Category Size	Modules	Best Module (Size)	GO Term
GO:0045449	0.000123017	90	1084	743, 837, 883, 1007, 1012, 1090	1012 (546)	regulation of transcription
GO:0010468	0.000123017	97	1213	743, 837, 883, 1007, 1012, 1090	1012 (546)	regulation of gene expression
GO:0051252	0.000123017	86	1030	837, 883, 1007, 1012, 1090	1012 (546)	regulation of RNA metabolic process
GO:0006355	0.000123017	85	1014	837, 883, 1007, 1012, 1090	1012 (546)	regulation of transcription, DNA-dependent
GO:0006350	0.000123017	94	1170	743, 837, 883, 1007, 1012, 1090	1012 (546)	transcription
GO:0009887	0.000128548	14	224	257, 349, 1087	349 (75)	organ morphogenesis
GO:0032501	0.000128548	30	1167	68, 257, 349, 751, 805, 1037, 1087	349 (75)	multicellular organismal process
GO:0031326	0.000128548	96	1216	837, 883, 1007, 1012, 1090	1012 (546)	regulation of cellular biosynthetic process
GO:0009889	0.000128548	96	1218	837, 883, 1007, 1012, 1090	1012 (546)	regulation of biosynthetic process
GO:0019219	0.000128548	92	1153	837, 883, 1007, 1012, 1090	1012 (546)	regulation of nucleobase, nucleoside, nucleotide and nucleic acid metabolic process
GO:0010556	0.000128548	94	1190	837, 883, 1007, 1012, 1090	1012 (546)	regulation of macromolecule biosynthetic process
GO:0002376	0.000158065	16	327	257, 349, 805	349 (75)	immune system process
GO:0042127	0.000217356	15	291	257, 349, 1087	349 (75)	regulation of cell proliferation
GO:0031323	0.000237267	102	1357	837, 1007, 1012, 1090	1012 (546)	regulation of cellular metabolic process
GO:0006351	0.000237267	85	1055	837, 883, 1007, 1012, 1090	1012 (546)	transcription, DNA-dependent
GO:0032774	0.000240639	85	1057	837, 883, 1007, 1012, 1090	1012 (546)	RNA biosynthetic process
GO:0019222	0.000240639	106	1435	837, 1012, 1090	1012 (546)	regulation of metabolic process
GO:0048513	0.000261363	20	558	257, 349, 562, 1087	349 (75)	organ development
GO:0050789	0.000261737	173	2784	349, 837, 1007, 1012, 1087, 1090	1012 (546)	regulation of biological process
GO:0007275	0.000264973	26	942	68, 257, 349, 562, 1007, 1087	349 (75)	multicellular organismal development
GO:0050794	0.000360953	168	2692	349, 837, 1007, 1012, 1087, 1090	1012 (546)	regulation of cellular process
GO:0009611	0.000387753	11	156	68, 257, 349, 747, 751, 805, 1087	349 (75)	response to wounding
GO:0065007	0.00039447	47	2940	349, 837, 1007, 1012, 1087, 1090	349 (75)	biological regulation
GO:0060255	0.000398528	102	1387	837, 1007, 1012, 1090	1012 (546)	regulation of macromolecule metabolic process
GO:0007154	0.000406095	32	1440	257, 349, 1007, 1087	349 (75)	cell communication
GO:0008283	0.000555395	17	437	257, 349, 1087	349 (75)	cell proliferation
GO:0006954	0.000615555	10	98	68, 349, 747, 751, 1087	747 (151)	inflammatory response
GO:0009605	0.000669438	13	252	59, 68, 257, 349, 747, 751, 1087	349 (75)	response to external stimulus
GO:0002237	0.000749171	4	12	257, 349	257 (51)	response to molecule of bacterial origin
GO:0007165	0.000813655	30	1342	349, 1087	349 (75)	signal transduction
GO:0007254	0.000828734	5	34	673, 753	673 (145)	JNK cascade
GO:0031098	0.000828734	5	34	673, 753	673 (145)	stress-activated protein kinase signaling pathway
GO:0008284	0.00110747	10	148	257, 349	349 (75)	positive regulation of cell proliferation
GO:0010467	0.00114574	67	1773	837, 883, 1012, 1090	837 (280)	gene expression
GO:0050900	0.00119269	5	21	59, 257, 349	349 (75)	leukocyte migration
GO:0048731	0.00176004	21	740	257, 349, 562, 805	349 (75)	system development
GO:0048514	0.00179844	8	92	59, 257, 349	349 (75)	blood vessel morphogenesis
GO:0002474	0.00181178	6	15	1037	1037 (343)	antigen processing and presentation of peptide antigen via MHC class I
GO:0048002	0.00181178	6	15	1037	1037 (343)	antigen processing and presentation of peptide antigen
GO:0048518	0.00189748	20	681	349	349 (75)	positive regulation of biological process
GO:0009617	0.00220739	5	25	257, 349	349 (75)	response to bacterium
GO:0034645	0.00220739	111	1633	837, 1012, 1090	1012 (546)	cellular macromolecule biosynthetic process
GO:0000165	0.00225944	6	81	349, 673, 753	673 (145)	MAPKKK cascade
GO:0006952	0.00225944	10	167	68, 257, 349, 747, 751, 1087	349 (75)	defense response
GO:0009059	0.00231656	111	1636	837, 1012, 1090	1012 (546)	macromolecule biosynthetic process
GO:0001568	0.00333123	8	104	349	349 (75)	blood vessel development
GO:0001944	0.00341874	8	105	349	349 (75)	vasculature development
GO:0001525	0.00341874	7	75	59, 257, 349	349 (75)	angiogenesis
GO:0040017	0.00341874	3	12	59, 257, 349	59 (30)	positive regulation of locomotion
GO:0048520	0.00341874	3	12	59, 257, 349	59 (30)	positive regulation of behavior
GO:0050795	0.00341874	3	12	59, 257, 349	59 (30)	regulation of behavior
GO:0050920	0.00341874	3	12	59, 257, 349	59 (30)	regulation of chemotaxis
GO:0050921	0.00341874	3	12	59, 257, 349	59 (30)	positive regulation of chemotaxis
GO:0048646	0.00366849	8	107	59, 68, 257, 349	349 (75)	anatomical structure formation
GO:0016070	0.00366849	100	1448	837, 1012, 1090	1012 (546)	RNA metabolic process
GO:0015672	0.00385961	6	84	597	597 (54)	monovalent inorganic cation transport
GO:0019882	0.00446545	7	27	1037	1037 (343)	antigen processing and presentation
GO:0006955	0.00467551	10	187	257, 349	349 (75)	immune response
GO:0034961	0.00620017	104	1545	837, 1012, 1090	1012 (546)	cellular biopolymer biosynthetic process
GO:0043284	0.00620017	104	1545	837, 1012, 1090	1012 (546)	biopolymer biosynthetic process
GO:0007257	0.00897652	3	11	673, 753	673 (145)	activation of JUN kinase activity
GO:0043507	0.00897652	3	11	673, 753	673 (145)	positive regulation of JUN kinase activity
GO:0032496	0.0100007	3	10	257, 349	257 (51)	response to lipopolysaccharide
GO:0006950	0.0102709	18	659	257, 349	349 (75)	response to stress
GO:0006139	0.0103078	67	1924	837, 1090	837 (280)	nucleobase, nucleoside, nucleotide and nucleic acid metabolic process
GO:0009966	0.0109308	26	292	349, 1087	1087 (399)	regulation of signal transduction
GO:0043506	0.0110508	3	12	673, 753	673 (145)	regulation of JUN kinase activity
GO:0050930	0.0113224	2	3	59, 257, 349	59 (30)	induction of positive chemotaxis
GO:0032103	0.0119595	3	20	59, 257	59 (30)	positive regulation of response to external stimulus
GO:0007610	0.0123229	6	103	68, 257, 349	257 (51)	behavior
GO:0048523	0.0123229	14	696	257, 349	257 (51)	negative regulation of cellular process
GO:0007626	0.0125295	6	66	257, 349	349 (75)	locomotory behavior
GO:0044249	0.0125489	92	1903	1012, 1090	1090 (464)	cellular biosynthetic process
GO:0030154	0.0125489	15	485	257, 349	349 (75)	cell differentiation
GO:0007267	0.0129429	7	156	257, 349	257 (51)	cell-cell signaling
GO:0007155	0.0133244	20	252	1037	1037 (343)	cell adhesion
GO:0022610	0.0133244	20	252	1037	1037 (343)	biological adhesion
GO:0002685	0.0142263	3	8	59, 349	349 (75)	regulation of leukocyte migration
GO:0048856	0.0165886	21	909	257, 349, 562	349 (75)	anatomical structure development
GO:0045860	0.0169838	5	69	753	753 (121)	positive regulation of protein kinase activity
GO:0007243	0.0171479	10	231	349	349 (75)	protein kinase cascade
GO:0033674	0.0178406	5	70	753	753 (121)	positive regulation of kinase activity
GO:0009058	0.0178825	92	1928	1012, 1090	1090 (464)	biosynthetic process
GO:0048519	0.0185605	14	738	257	257 (51)	negative regulation of biological process
GO:0006357	0.018673	9	302	257, 349	257 (51)	regulation of transcription from RNA polymerase II promoter
GO:0048522	0.018673	17	640	349	349 (75)	positive regulation of cellular process
GO:0009653	0.0201671	15	516	257, 349, 562	349 (75)	anatomical structure morphogenesis
GO:0046879	0.0203511	3	14	257, 349	257 (51)	hormone secretion
GO:0006935	0.0209023	5	47	68, 257, 349	349 (75)	chemotaxis
GO:0042330	0.0209023	5	47	68, 257, 349	349 (75)	taxis
GO:0002448	0.0212968	2	3	673	673 (145)	mast cell mediated immunity
GO:0043303	0.0212968	2	3	673	673 (145)	mast cell degranulation
GO:0051347	0.0212968	5	74	753	753 (121)	positive regulation of transferase activity
GO:0030511	0.0226911	3	8	866	866 (121)	positive regulation of transforming growth factor beta receptor signaling pathway
GO:0050918	0.0245742	2	5	59	59 (30)	positive chemotaxis
GO:0050926	0.0245742	2	5	59	59 (30)	regulation of positive chemotaxis
GO:0050927	0.0245742	2	5	59	59 (30)	positive regulation of positive chemotaxis
GO:0033135	0.0259772	2	3	257, 349	257 (51)	regulation of peptidyl-serine phosphorylation
GO:0033138	0.0259772	2	3	257, 349	257 (51)	positive regulation of peptidyl-serine phosphorylation
GO:0009914	0.0265497	3	16	257	257 (51)	hormone transport
GO:0050730	0.0265497	3	16	257	257 (51)	regulation of peptidyl-tyrosine phosphorylation
GO:0045859	0.0265497	6	128	439, 753	753 (121)	regulation of protein kinase activity
GO:0032502	0.0268084	27	1437	349, 1087	349 (75)	developmental process
GO:0040011	0.0275669	11	165	349, 805	805 (185)	locomotion
GO:0007171	0.0279794	2	2	776, 808	808 (127)	activation of transmembrane receptor protein tyrosine kinase activity
GO:0010646	0.0281272	26	319	349, 1087	1087 (399)	regulation of cell communication
GO:0043405	0.0281272	5	52	349, 753	349 (75)	regulation of MAP kinase activity
GO:0006366	0.0286015	13	419	349	349 (75)	transcription from RNA polymerase II promoter
GO:0043549	0.0297841	6	132	439, 753	753 (121)	regulation of kinase activity
GO:0043299	0.0341445	2	4	673	673 (145)	leukocyte degranulation
GO:0008286	0.0352243	5	20	1007	1007 (303)	insulin receptor signaling pathway
GO:0008285	0.0352243	6	138	257	257 (51)	negative regulation of cell proliferation
GO:0051338	0.0352243	6	138	439, 753	753 (121)	regulation of transferase activity
GO:0030595	0.0352243	3	12	349	349 (75)	leukocyte chemotaxis
GO:0060326	0.0352243	3	12	349	349 (75)	cell chemotaxis
GO:0050896	0.0380786	21	988	349	349 (75)	response to stimulus
GO:0006812	0.0385256	6	150	597	597 (54)	cation transport
GO:0002687	0.0401728	2	7	59	59 (30)	positive regulation of leukocyte migration
GO:0016477	0.0405039	7	129	349	349 (75)	cell migration
GO:0032101	0.0405039	3	37	59	59 (30)	regulation of response to external stimulus
GO:0002541	0.044473	3	10	747	747 (151)	activation of plasma proteins during acute inflammatory response
GO:0006956	0.044473	3	10	747	747 (151)	complement activation
GO:0043066	0.044473	8	175	349	349 (75)	negative regulation of apoptosis
GO:0048870	0.0468926	7	133	349	349 (75)	cell motility
GO:0043069	0.0471538	8	177	349	349 (75)	negative regulation of programmed cell death
GO:0019221	0.0475535	4	25	781	781 (139)	cytokine-mediated signaling pathway
GO:0045576	0.0478381	2	5	673	673 (145)	mast cell activation
GO:0007041	0.0478381	4	12	965	965 (338)	lysosomal transport
GO:0002548	0.0478381	2	3	349	349 (75)	monocyte chemotaxis
GO:0030199	0.047969	2	15	247	247 (14)	collagen fibril organization

## Sheet: Cellular Component
GO ID	BH-adjusted p-value	Count	Category Size	Modules	Best module (size)	GO Term
GO:0005576	2.9182e-07	44	445	59, 68, 215, 257, 344, 349, 457, 562, 665, 747, 751, 776, 781, 782, 792, 805, 838, 840, 863, 866, 877, 918, 927, 928, 957, 958, 1011, 1032, 1037, 1049, 1083	958 (294)	extracellular region
GO:0044421	1.49238e-05	14	237	59, 68, 257, 349, 457, 654, 665, 747, 751, 776, 781, 782, 805, 840, 866, 958, 1011, 1049, 1083	349 (75)	extracellular region part
GO:0005615	2.77108e-05	11	138	59, 68, 257, 349, 457, 654, 665, 747, 781, 805, 840, 1087	349 (75)	extracellular space
GO:0005578	3.09472e-05	18	108	59, 215, 257, 344, 349, 751, 776, 782, 808, 838, 863, 877, 918, 928, 957, 958, 1011, 1049, 1083	957 (323)	proteinaceous extracellular matrix
GO:0031012	5.20013e-05	18	114	59, 215, 257, 344, 349, 751, 776, 782, 808, 838, 863, 877, 918, 928, 957, 958, 1011, 1037, 1049, 1083	957 (323)	extracellular matrix
GO:0042612	0.000451377	6	13	1037	1037 (343)	MHC class I protein complex
GO:0042611	0.00149121	6	16	1037	1037 (343)	MHC protein complex
GO:0044459	0.00271356	26	568	573, 692, 693, 753, 855, 938, 958, 960, 962, 996, 1037	960 (294)	plasma membrane part
GO:0005886	0.0049601	56	988	548, 753, 782, 855, 928, 938, 957, 958, 960, 962, 996, 1037	958 (294)	plasma membrane
GO:0005583	0.0133326	2	8	247	247 (14)	fibrillar collagen
GO:0005887	0.0159841	14	329	855, 958, 960, 996	855 (193)	integral to plasma membrane
GO:0031226	0.0168373	14	331	855, 958, 960, 996	855 (193)	intrinsic to plasma membrane
GO:0022626	0.0182319	4	66	452	452 (42)	cytosolic ribosome
GO:0030054	0.0235611	11	154	996	996 (184)	cell junction
GO:0042641	0.0284825	2	2	751	751 (186)	actomyosin
GO:0044420	0.0303985	9	46	776, 1049, 1083	1083 (423)	extracellular matrix part
GO:0022625	0.0303985	3	33	452	452 (42)	cytosolic large ribosomal subunit
GO:0030895	0.0322434	2	2	838, 877	877 (183)	apolipoprotein B mRNA editing enzyme complex
GO:0005634	0.0322434	81	2586	837	837 (280)	nucleus
GO:0005593	0.0327761	2	2	962	962 (287)	FACIT collagen
GO:0033279	0.0356853	4	89	452	452 (42)	ribosomal subunit
GO:0005581	0.0389334	2	18	247	247 (14)	collagen
GO:0005901	0.0407332	2	14	573	573 (54)	caveola
GO:0044445	0.0477418	4	99	452	452 (42)	cytosolic part

## Sheet: Molecular Function
GO ID	BH-adjusted p-value	Count	Category Size	Modules	Best module (size)	GO Term
GO:0005125	0.000125365	7	34	59, 68, 257, 349, 1087	349 (75)	cytokine activity
GO:0003677	0.000125365	85	971	645, 743, 837, 883, 1007, 1012, 1087, 1090	1012 (546)	DNA binding
GO:0005057	0.000301778	8	88	692, 693, 753, 855	753 (121)	receptor signaling protein activity
GO:0003700	0.000443647	30	374	1007, 1012, 1087	1007 (303)	transcription factor activity
GO:0005102	0.000443647	14	296	59, 257, 349	349 (75)	receptor binding
GO:0008009	0.00124593	5	8	68, 349, 747, 1007, 1087	1007 (303)	chemokine activity
GO:0042379	0.00124593	5	8	68, 349, 747, 1007, 1087	1007 (303)	chemokine receptor binding
GO:0003676	0.00124593	62	1492	837, 883, 1007, 1012, 1090	837 (280)	nucleic acid binding
GO:0032393	0.00140822	5	8	1037	1037 (343)	MHC class I receptor activity
GO:0004702	0.00204265	5	32	753	753 (121)	receptor signaling protein serine/threonine kinase activity
GO:0046914	0.00471691	69	1157	1007, 1012, 1090	1090 (464)	transition metal ion binding
GO:0008083	0.00920517	6	61	349	349 (75)	growth factor activity
GO:0008270	0.0100375	58	942	1007, 1012, 1090	1090 (464)	zinc ion binding
GO:0005509	0.0129504	16	286	751	751 (186)	calcium ion binding
GO:0005201	0.0129775	5	28	782, 1083	782 (132)	extracellular matrix structural constituent
GO:0047115	0.0129775	3	3	1037	1037 (343)	trans-1,2-dihydrobenzene-1,2-diol dehydrogenase activity
GO:0003707	0.023666	4	24	349	349 (75)	steroid hormone receptor activity
GO:0043565	0.0310518	9	205	349	349 (75)	sequence-specific DNA binding
GO:0033764	0.0341825	4	9	1037	1037 (343)	steroid dehydrogenase activity, acting on the CH-OH group of donors, NAD or NADP as acceptor
GO:0004908	0.03972	2	3	257	257 (51)	interleukin-1 receptor activity
GO:0004175	0.0404233	8	136	792	792 (130)	endopeptidase activity
GO:0001664	0.0404233	5	18	1007	1007 (303)	G-protein-coupled receptor binding
GO:0017017	0.0404233	2	4	457	457 (45)	MAP kinase tyrosine/serine/threonine phosphatase activity
GO:0033549	0.0404233	2	4	457	457 (45)	MAP kinase phosphatase activity
GO:0005088	0.0422798	7	32	1087	1087 (399)	Ras guanyl-nucleotide exchange factor activity
GO:0004879	0.0452784	4	31	349	349 (75)	ligand-dependent nuclear receptor activity
GO:0004653	0.0467468	3	7	751	751 (186)	polypeptide N-acetylgalactosaminyltransferase activity

## Sheet: KEGG
KEGG ID	BH-adjusted p-value	Count	Category Size	Modules	Best module (size)	KEGG Pathway
4940	0.00620423	6	13	1037	1037 (343)	Type I diabetes mellitus
4060	0.00905875	6	67	257, 349, 1087	257 (51)	Cytokine-cytokine receptor interaction
5320	0.00905875	5	11	1037, 1083	1037 (343)	Autoimmune thyroid disease
5330	0.00905875	5	11	1037, 1083	1037 (343)	Allograft rejection
5332	0.00905875	5	11	1037, 1083	1037 (343)	Graft-versus-host disease
4514	0.0203214	8	41	1037	1037 (343)	Cell adhesion molecules (CAMs)
4630	0.025067	6	61	349	349 (75)	Jak-STAT signaling pathway
4010	0.0274412	7	145	753	753 (121)	MAPK signaling pathway
