# Supplementary material for: Using Transcription Modules to Identify Expression Clusters Perturbed in Williams-Beuren Syndrome
Source: PLoS Comput Biol. 2011 Jan 20;7(1):e1001054. doi: 10.1371/journal.pcbi.1001054 (PMC3024257; doi:10.1371/journal.pcbi.1001054)
Supplement: Table S8 — GO/KEGG term enrichment in dysregulated M2 modules. (0.05 MB XLS) [file pcbi.1001054.s010.xls]

## Sheet: Biological process
GO ID	BH-adjusted p-value	Count	Category size	Modules	Best module (size)	GO Term
GO:0006954	5.34405e-07	14	153	503	503 (73)	inflammatory response
GO:0009611	5.86656e-07	16	231	503, 991	503 (73)	response to wounding
GO:0006955	1.61984e-06	17	295	503, 991	503 (73)	immune response
GO:0006952	2.04495e-06	16	263	503	503 (73)	defense response
GO:0009605	2.78268e-05	17	370	503	503 (73)	response to external stimulus
GO:0002376	2.78268e-05	19	475	503, 991	503 (73)	immune system process
GO:0007165	0.000394982	35	1800	503	503 (73)	signal transduction
GO:0007154	0.000732227	36	1947	503	503 (73)	cell communication
GO:0002526	0.00134884	6	37	503	503 (73)	acute inflammatory response
GO:0006935	0.00287643	7	69	503	503 (73)	chemotaxis
GO:0042330	0.00287643	7	69	503	503 (73)	taxis
GO:0009887	0.00287643	13	312	503	503 (73)	organ morphogenesis
GO:0007626	0.00297938	8	101	503	503 (73)	locomotory behavior
GO:0001525	0.00347308	8	104	503	503 (73)	angiogenesis
GO:0002682	0.00513586	9	149	503	503 (73)	regulation of immune system process
GO:0065007	0.00513586	50	3768	503	503 (73)	biological regulation
GO:0006959	0.00513586	5	30	503	503 (73)	humoral immune response
GO:0050900	0.00513586	5	30	503	503 (73)	leukocyte migration
GO:0007275	0.00776201	26	1284	503, 741, 991	503 (73)	multicellular organismal development
GO:0050789	0.00776201	48	3574	503	503 (73)	regulation of biological process
GO:0048583	0.00796578	8	123	503	503 (73)	regulation of response to stimulus
GO:0048514	0.0081054	8	124	503	503 (73)	blood vessel morphogenesis
GO:0030595	0.00840722	4	17	503	503 (73)	leukocyte chemotaxis
GO:0060326	0.00840722	4	17	503	503 (73)	cell chemotaxis
GO:0010573	0.00851613	3	6	503	503 (73)	vascular endothelial growth factor production
GO:0010574	0.00851613	3	6	503	503 (73)	regulation of vascular endothelial growth factor production
GO:0042127	0.0111263	13	381	503	503 (73)	regulation of cell proliferation
GO:0048731	0.0118548	22	1009	503	503 (73)	system development
GO:0001568	0.0126404	8	137	503	503 (73)	blood vessel development
GO:0050896	0.0128391	26	1350	503	503 (73)	response to stimulus
GO:0001944	0.0132203	8	139	503	503 (73)	vasculature development
GO:0048584	0.0144262	6	69	503	503 (73)	positive regulation of response to stimulus
GO:0048646	0.0178207	8	146	503	503 (73)	anatomical structure formation
GO:0048513	0.0188193	18	743	503	503 (73)	organ development
GO:0045087	0.0189126	11	65	991	991 (373)	innate immune response
GO:0050776	0.0193466	6	74	503	503 (73)	regulation of immune response
GO:0048856	0.0216676	24	1233	503	503 (73)	anatomical structure development
GO:0032501	0.0216676	47	1648	503, 741, 991	741 (159)	multicellular organismal process
GO:0048002	0.0216676	5	21	806, 809	809 (191)	antigen processing and presentation of peptide antigen
GO:0002252	0.0267187	6	80	503	503 (73)	immune effector process
GO:0032502	0.0283236	31	1903	503	503 (73)	developmental process
GO:0002684	0.028742	6	82	503	503 (73)	positive regulation of immune system process
GO:0006950	0.028742	19	858	503	503 (73)	response to stress
GO:0001660	0.0296396	2	2	503	503 (73)	fever
GO:0007610	0.0320591	8	166	503	503 (73)	behavior
GO:0048523	0.0322163	19	869	503	503 (73)	negative regulation of cellular process
GO:0050794	0.0338389	45	3459	503	503 (73)	regulation of cellular process
GO:0008284	0.0350329	13	189	809	809 (191)	positive regulation of cell proliferation
GO:0050673	0.0366409	5	29	741	741 (159)	epithelial cell proliferation
GO:0042573	0.0435372	2	3	410	410 (60)	retinoic acid metabolic process
GO:0006953	0.0435372	3	12	503	503 (73)	acute-phase response
GO:0040011	0.0435372	9	228	503	503 (73)	locomotion
GO:0030278	0.0475732	4	32	503	503 (73)	regulation of ossification
GO:0002541	0.0475732	4	17	852	852 (165)	activation of plasma proteins during acute inflammatory response
GO:0006956	0.0475732	4	17	852	852 (165)	complement activation

## Sheet: Cellular component
GO ID	BH-adjusted p-value	Count	Category size	Modules	Best module (size)	GO Term
GO:0005576	1.77717e-12	73	700	119, 192, 284, 323, 410, 500, 503, 607, 702, 711, 741, 770, 806, 809, 827, 877, 991	991 (373)	extracellular region
GO:0005615	1.25537e-09	18	246	503, 991	503 (73)	extracellular space
GO:0044421	2.94274e-09	21	387	119, 192, 503, 809, 991	503 (73)	extracellular region part
GO:0031224	2.0879e-05	89	2051	607, 702, 711, 741, 770, 806, 809, 827, 877	806 (239)	intrinsic to membrane
GO:0016021	3.70595e-05	87	2022	607, 702, 711, 741, 770, 806, 809, 827, 877	806 (239)	integral to membrane
GO:0042824	0.000427165	4	6	702, 711, 741, 806, 827, 877	702 (163)	MHC class I peptide loading complex
GO:0044425	0.000862628	94	2426	702, 711, 741, 770, 806, 809, 827	806 (239)	membrane part
GO:0042825	0.00273048	3	4	702, 806, 827, 877	702 (163)	TAP complex
GO:0005578	0.00321325	18	156	991	991 (373)	proteinaceous extracellular matrix
GO:0031012	0.00570133	18	166	809, 991	991 (373)	extracellular matrix
GO:0016020	0.00674514	109	3167	741, 806	806 (239)	membrane
GO:0005887	0.0286882	37	549	991	991 (373)	integral to plasma membrane
GO:0031226	0.0323852	37	554	991	991 (373)	intrinsic to plasma membrane

## Sheet: Molecular function
GO ID	BH-adjusted p-value	Count	Category size	Modules	Best module (size)	GO Term
GO:0005125	2.65051e-08	11	73	503	503 (73)	cytokine activity
GO:0005102	0.000101655	16	408	503	503 (73)	receptor binding
GO:0008083	0.000875271	8	94	503	503 (73)	growth factor activity
GO:0004908	0.00274166	4	4	991	991 (373)	interleukin-1 receptor activity
GO:0008009	0.00364382	4	15	503	503 (73)	chemokine activity
GO:0042379	0.00364382	4	15	503	503 (73)	chemokine receptor binding
GO:0001871	0.00535474	6	62	503	503 (73)	pattern binding
GO:0019966	0.0193595	4	6	991	991 (373)	interleukin-1 binding
GO:0001664	0.036959	4	30	503	503 (73)	G-protein-coupled receptor binding
GO:0005539	0.036959	5	58	503	503 (73)	glycosaminoglycan binding
GO:0030247	0.036959	5	59	503	503 (73)	polysaccharide binding
GO:0008066	0.036959	4	7	991	991 (373)	glutamate receptor activity

## Sheet: KEGG
KEGG ID	BH-adjusted p-value	Count	Category Size	Modules	Best module (size)	KEGG Pathway
4060	0.000751366	10	122	503	503 (73)	Cytokine-cytokine receptor interaction
