# Supplementary material for: Using Transcription Modules to Identify Expression Clusters Perturbed in Williams-Beuren Syndrome
Source: PLoS Comput Biol. 2011 Jan 20;7(1):e1001054. doi: 10.1371/journal.pcbi.1001054 (PMC3024257; doi:10.1371/journal.pcbi.1001054)
Supplement: Table S9 — Most frequently occurring genes among dysregulated M1 and M2 modules. (0.08 MB XLS) [file pcbi.1001054.s011.xls]

## Sheet: Dysregulated genes in M1 & M2
Affymetrix probeset ID	Gene symbol	Entrez ID	Frequency in M1 modules	Frequency in M2 modules	Frequency	Gene name
208998_at	UCP2	7351	19	11	30	uncoupling protein 2 (mitochondrial, proton carrier)
219454_at	EGFL6	25975	7	20	27	EGF-like-domain, multiple 6
203571_s_at	C10orf116	10974	16	9	25	chromosome 10 open reading frame 116
205824_at	HSPB2	3316	24	1	25	heat shock 27kDa protein 2
204279_at	PSMB9	5698	14	11	25	proteasome (prosome, macropain) subunit, beta type, 9 (large multifunctional peptidase 2)
209436_at	SPON1	10418	4	20	24	spondin 1, extracellular matrix protein
219747_at	C4orf31	79625	18	6	24	chromosome 4 open reading frame 31
204537_s_at	GABRE	2564	9	14	23	gamma-aminobutyric acid (GABA) A receptor, epsilon
210006_at	ABHD14A	25864	14	9	23	abhydrolase domain containing 14A
218480_at	AGBL5	60509	5	18	23	ATP/GTP binding protein-like 5
220032_at	C7orf58	79974	13	10	23	chromosome 7 open reading frame 58
213326_at	VAMP1	6843	5	17	22	vesicle-associated membrane protein 1 (synaptobrevin 1)
206595_at	CST6	1474	15	5	20	cystatin E/M
220753_s_at	CRYL1	51084	8	12	20	crystallin, lambda 1
218718_at	PDGFC	56034	12	8	20	platelet derived growth factor C
205200_at	CLEC3B	7123	14	6	20	C-type lectin domain family 3, member B
208109_s_at	C15orf5	81698	7	13	20	chromosome 15 open reading frame 5
202986_at	ARNT2	9915	12	8	20	aryl-hydrocarbon receptor nuclear translocator 2
204854_at	LEPREL2	10536	8	11	19	leprecan-like 2
209846_s_at	BTN3A2	11118	4	15	19	butyrophilin, subfamily 3, member A2
220866_at	ADAMTS6	11174	13	6	19	ADAM metallopeptidase with thrombospondin type 1 motif, 6
213988_s_at	SAT1	6303	18	1	19	spermidine/spermine N1-acetyltransferase 1
218553_s_at	KCTD15	79047	9	10	19	potassium channel tetramerisation domain containing 15
204526_s_at	TBC1D8	11138	16	2	18	TBC1 domain family, member 8 (with GRAM domain)
203758_at	CTSO	1519	11	7	18	cathepsin O
201925_s_at	CD55	1604	17	1	18	CD55 molecule, decay accelerating factor for complement (Cromer blood group)
203167_at	TIMP2	7077	17	1	18	TIMP metallopeptidase inhibitor 2
206600_s_at	SLC16A5	9121	17	1	18	solute carrier family 16, member 5 (monocarboxylic acid transporter 6)
37892_at	COL11A1	1301	16	1	17	collagen, type XI, alpha 1
205620_at	F10	2159	1	16	17	coagulation factor X
213550_s_at	NDUFA2	4695	7	10	17	NADH dehydrogenase (ubiquinone) 1 alpha subcomplex, 2, 8kDa
220786_s_at	SLC38A4	55089	16	1	17	solute carrier family 38, member 4
206336_at	CXCL6	6372	15	2	17	chemokine (C-X-C motif) ligand 6 (granulocyte chemotactic protein 2)
203889_at	SCG5	6447	9	8	17	secretogranin V (7B2 protein)
209212_s_at	KLF5	688	2	15	17	Kruppel-like factor 5 (intestinal)
205428_s_at	CALB2	794	11	6	17	calbindin 2
217526_at	NFATC2IP	84901	16	1	17	nuclear factor of activated T-cells, cytoplasmic, calcineurin-dependent 2 interacting protein
219956_at	GALNT6	11226	12	4	16	UDP-N-acetyl-alpha-D-galactosamine:polypeptide N-acetylgalactosaminyltransferase 6 (GalNAc-T6)
209198_s_at	SYT11	23208	15	1	16	synaptotagmin XI
206172_at	IL13RA2	3598	15	1	16	interleukin 13 receptor, alpha 2
204545_at	PEX6	5190	4	12	16	peroxisomal biogenesis factor 6
205871_at	PLGLB2	5342	1	15	16	plasminogen-like B2
220338_at	RALGPS2	55103	2	14	16	Ral GEF with PH domain and SH3 binding motif 2
219825_at	CYP26B1	56603	3	13	16	cytochrome P450, family 26, subfamily B, polypeptide 1
209040_s_at	PSMB8	5696	10	6	16	proteasome (prosome, macropain) subunit, beta type, 8 (large multifunctional peptidase 7)
215813_s_at	PTGS1	5742	15	1	16	prostaglandin-endoperoxide synthase 1 (prostaglandin G/H synthase and cyclooxygenase)
204985_s_at	TRAPPC6A	79090	5	11	16	trafficking protein particle complex 6A
205347_s_at	TMSL8	11013	14	1	15	thymosin-like 8
215704_at	FLG	2312	1	14	15	filaggrin
205174_s_at	QPCT	25797	14	1	15	glutaminyl-peptide cyclotransferase
202177_at	GAS6	2621	14	1	15	growth arrest-specific 6
218491_s_at	THYN1	29087	6	9	15	thymocyte nuclear protein 1
205051_s_at	KIT	3815	8	7	15	v-kit Hardy-Zuckerman 4 feline sarcoma viral oncogene homolog
218529_at	CD320	51293	14	1	15	CD320 molecule
219901_at	FGD6	55785	7	8	15	FYVE, RhoGEF and PH domain containing 6
209420_s_at	SMPD1	6609	11	4	15	sphingomyelin phosphodiesterase 1, acid lysosomal
220058_at	C17orf39	79018	14	1	15	chromosome 17 open reading frame 39
218211_s_at	MLPH	79083	14	1	15	melanophilin
204793_at	GPRASP1	9737	14	1	15	G protein-coupled receptor associated sorting protein 1
202704_at	TOB1	10140	13	1	14	transducer of ERBB2, 1
208791_at	CLU	1191	12	2	14	clusterin
214995_s_at	APOBEC3F	200316	13	1	14	apolipoprotein B mRNA editing enzyme, catalytic polypeptide-like 3F
203180_at	ALDH1A3	220	2	12	14	aldehyde dehydrogenase 1 family, member A3
221666_s_at	PYCARD	29108	4	10	14	PYD and CARD domain containing
205439_at	GSTT2	2953	2	12	14	glutathione S-transferase theta 2
220602_s_at	LOC388152	388152	13	1	14	hypothetical LOC388152
218518_at	FAM13B1	51306	2	12	14	family with sequence similarity 13, member B1
212124_at	ZMIZ1	57178	7	7	14	zinc finger, MIZ-type containing 1
200719_at	SKP1	6500	11	3	14	S-phase kinase-associated protein 1
211478_s_at	DPP4	1803	11	2	13	dipeptidyl-peptidase 4
204774_at	EVI2A	2123	10	3	13	ecotropic viral integration site 2A
212730_at	DMN	23336	12	1	13	desmuslin
202812_at	GAA	2548	12	1	13	glucosidase, alpha; acid
203766_s_at	LMOD1	25802	1	12	13	leiomodin 1 (smooth muscle)
214657_s_at	TncRNA	283131	11	2	13	trophoblast-derived noncoding RNA
206693_at	IL7	3574	6	7	13	interleukin 7
203429_s_at	C1orf9	51430	12	1	13	chromosome 1 open reading frame 9
203868_s_at	VCAM1	7412	1	12	13	vascular cell adhesion molecule 1
205327_s_at	ACVR2A	92	9	4	13	activin A receptor, type IIA
209928_s_at	MSC	9242	12	1	13	musculin (activated B-cell factor-1)
207941_s_at	RBM39	9584	9	4	13	RNA binding motif protein 39
221900_at	COL8A2	1296	11	1	12	collagen, type VIII, alpha 2
212721_at	SFRS12	140890	11	1	12	splicing factor, arginine/serine-rich 12
209883_at	GLT25D2	23127	8	4	12	glycosyltransferase 25 domain containing 2
214719_at	SLC46A3	283537	1	11	12	solute carrier family 46, member 3
207565_s_at	MR1	3140	1	11	12	major histocompatibility complex, class I-related
208937_s_at	ID1	3397	1	11	12	inhibitor of DNA binding 1, dominant negative helix-loop-helix protein
208118_x_at	IMAA	387254	10	2	12	SLC7A5 pseudogene
219210_s_at	RAB8B	51762	11	1	12	RAB8B, member RAS oncogene family
218383_at	C14orf94	54930	5	7	12	chromosome 14 open reading frame 94
217779_s_at	PNRC2	55629	11	1	12	proline-rich nuclear receptor coactivator 2
212807_s_at	SORT1	6272	6	6	12	sortilin 1
215467_x_at	LOC647070	647070	11	1	12	hypothetical LOC647070
219135_s_at	LMF1	64788	3	9	12	lipase maturation factor 1
221036_s_at	APH1B	83464	11	1	12	anterior pharynx defective 1 homolog B (C. elegans)
220113_x_at	POLR1B	84172	11	1	12	polymerase (RNA) I polypeptide B, 128kDa
207526_s_at	IL1RL1	9173	6	6	12	interleukin 1 receptor-like 1
214870_x_at	LOC100132540	100132540	4	7	11	similar to LOC339047 protein
209598_at	PNMA2	10687	10	1	11	paraneoplastic antigen MA2
209770_at	BTN3A1	11119	2	9	11	butyrophilin, subfamily 3, member A1
209365_s_at	ECM1	1893	10	1	11	extracellular matrix protein 1
201325_s_at	EMP1	2012	10	1	11	epithelial membrane protein 1
213327_s_at	USP12	219333	9	2	11	ubiquitin specific peptidase 12
205594_at	ZNF652	22834	10	1	11	zinc finger protein 652
221814_at	GPR124	25960	10	1	11	G protein-coupled receptor 124
221207_s_at	NBEA	26960	3	8	11	neurobeachin
219290_x_at	DAPP1	27071	10	1	11	dual adaptor of phosphotyrosine and 3-phosphoinositides
221501_x_at	LOC339047	339047	4	7	11	hypothetical protein LOC339047
201650_at	KRT19	3880	10	1	11	keratin 19
202350_s_at	MATN2	4147	1	10	11	matrilin 2
209731_at	NTHL1	4913	8	3	11	nth endonuclease III-like 1 (E. coli)
203860_at	PCCA	5095	3	8	11	propionyl Coenzyme A carboxylase, alpha polypeptide
219093_at	PID1	55022	8	3	11	phosphotyrosine interaction domain containing 1
222252_x_at	UBQLN4	56893	10	1	11	ubiquilin 4
202935_s_at	SOX9	6662	10	1	11	SRY (sex determining region Y)-box 9
204597_x_at	STC1	6781	10	1	11	stanniocalcin 1
204255_s_at	VDR	7421	3	8	11	vitamin D (1,25- dihydroxyvitamin D3) receptor
219785_s_at	FBXO31	79791	10	1	11	F-box protein 31
219100_at	OBFC1	79991	1	10	11	oligonucleotide/oligosaccharide-binding fold containing 1
209403_at	TBC1D3	84218	7	4	11	TBC1 domain family, member 3
204645_at	CCNT2	905	9	2	11	cyclin T2
206875_s_at	SLK	9748	10	1	11	STE20-like kinase (yeast)
200675_at	CD81	975	10	1	11	CD81 molecule
203185_at	RASSF2	9770	10	1	11	Ras association (RalGDS/AF-6) domain family member 2
213279_at	DHRS1	115817	1	9	10	dehydrogenase/reductase (SDR family) member 1
206777_s_at	CRYBB2	1415	3	7	10	crystallin, beta B2
215281_x_at	POGZ	23126	9	1	10	pogo transposable element with ZNF domain
213035_at	ANKRD28	23243	6	4	10	ankyrin repeat domain 28
212232_at	FNBP4	23360	9	1	10	formin binding protein 4
219250_s_at	FLRT3	23767	9	1	10	fibronectin leucine rich transmembrane protein 3
203179_at	GALT	2592	9	1	10	galactose-1-phosphate uridylyltransferase
205280_at	GLRB	2743	1	9	10	glycine receptor, beta
209774_x_at	CXCL2	2920	8	2	10	chemokine (C-X-C motif) ligand 2
214035_x_at	LOC399491	399491	3	7	10	LOC399491 protein
221206_at	PMS2CL	441194	9	1	10	PMS2 C-terminal like pseudogene
203238_s_at	NOTCH3	4854	1	9	10	Notch homolog 3 (Drosophila)
218050_at	UFM1	51569	8	2	10	ubiquitin-fold modifier 1
205281_s_at	PIGA	5277	6	4	10	phosphatidylinositol glycan anchor biosynthesis, class A
219087_at	ASPN	54829	9	1	10	asporin
219132_at	PELI2	57161	9	1	10	pellino homolog 2 (Drosophila)
205130_at	RAGE	5891	1	9	10	renal tumor antigen
211709_s_at	CLEC11A	6320	2	8	10	C-type lectin domain family 11, member A
214707_x_at	ALMS1	7840	9	1	10	Alstrom syndrome 1
219324_at	NOL12	79159	9	1	10	nucleolar protein 12
219054_at	C5orf23	79614	9	1	10	chromosome 5 open reading frame 23
217866_at	FLJ12529	79869	8	2	10	pre-mRNA cleavage factor I, 59 kDa subunit
215373_x_at	FLJ12151	80047	9	1	10	hypothetical protein FLJ12151
221778_at	JHDM1D	80853	8	2	10	jumonji C domain containing histone demethylase 1 homolog D (S. cerevisiae)
219278_at	MAP3K6	9064	9	1	10	mitogen-activated protein kinase kinase kinase 6
213742_at	SFRS11	9295	9	1	10	splicing factor, arginine/serine-rich 11
213131_at	OLFM1	10439	8	1	9	olfactomedin 1
205603_s_at	DIAPH2	1730	4	5	9	diaphanous homolog 2 (Drosophila)
205696_s_at	GFRA1	2674	4	5	9	GDNF family receptor alpha 1
205227_at	IL1RAP	3556	8	1	9	interleukin 1 receptor accessory protein
222018_at	NACA	4666	8	1	9	nascent polypeptide-associated complex alpha subunit
56256_at	SIDT2	51092	8	1	9	SID1 transmembrane family, member 2
215383_x_at	SPG21	51324	8	1	9	spastic paraplegia 21 (autosomal recessive, Mast syndrome)
212190_at	SERPINE2	5270	8	1	9	serpin peptidase inhibitor, clade E (nexin, plasminogen activator inhibitor type 1), member 2
205406_s_at	SPA17	53340	8	1	9	sperm autoantigenic protein 17
219717_at	C4orf30	54876	2	7	9	chromosome 4 open reading frame 30
35666_at	SEMA3F	6405	5	4	9	sema domain, immunoglobulin domain (Ig), short basic domain, secreted, (semaphorin) 3F
219134_at	ELTD1	64123	2	7	9	EGF, latrophilin and seven transmembrane domain containing 1
220352_x_at	FLJ42627	645644	7	2	9	hypothetical LOC645644
209412_at	TRAPPC10	7109	8	1	9	trafficking protein particle complex 10
219427_at	FAT4	79633	5	4	9	FAT tumor suppressor homolog 4 (Drosophila)
214696_at	C17orf91	84981	8	1	9	chromosome 17 open reading frame 91
212847_at	FUBP1	8880	8	1	9	far upstream element (FUSE) binding protein 1
208796_s_at	CCNG1	900	7	2	9	cyclin G1
204538_x_at	NPIP	9284	4	5	9	nuclear pore complex interacting protein
219848_s_at	ZNF432	9668	8	1	9	zinc finger protein 432
204529_s_at	TOX	9760	8	1	9	thymocyte selection-associated high mobility group box
205493_s_at	DPYSL4	10570	1	7	8	dihydropyrimidinase-like 4
217931_at	CNPY3	10695	5	3	8	canopy 3 homolog (zebrafish)
200884_at	CKB	1152	7	1	8	creatine kinase, brain
204971_at	CSTA	1475	3	5	8	cystatin A (stefin A)
212458_at	SPRED2	200734	6	2	8	sprouty-related, EVH1 domain containing 2
212719_at	PHLPP	23239	7	1	8	PH domain and leucine rich repeat protein phosphatase
203894_at	TUBG2	27175	7	1	8	tubulin, gamma 2
200690_at	HSPA9	3313	5	3	8	heat shock 70kDa protein 9 (mortalin)
204679_at	KCNK1	3775	2	6	8	potassium channel, subfamily K, member 1
212338_at	MYO1D	4642	7	1	8	myosin ID
218136_s_at	SLC25A37	51312	6	2	8	solute carrier family 25, member 37
207283_at	RPL23AP13	56969	7	1	8	ribosomal protein L23a pseudogene 13
210346_s_at	CLK4	57396	7	1	8	CDC-like kinase 4
209267_s_at	SLC39A8	64116	6	2	8	solute carrier family 39 (zinc transporter), member 8
209064_x_at	PAIP1	10605	5	3	8	poly(A) binding protein interacting protein 1
221477_s_at	NA	NA	6	2	8	NA
206026_s_at	TNFAIP6	7130	3	5	8	tumor necrosis factor, alpha-induced protein 6
217767_at	C3	718	5	3	8	complement component 3
222040_at	LOC728844	728844	7	1	8	hypothetical LOC728844
213386_at	C9orf125	84302	1	7	8	chromosome 9 open reading frame 125
202191_s_at	GAS7	8522	3	5	8	growth arrest-specific 7
206796_at	WISP1	8840	5	3	8	WNT1 inducible signaling pathway protein 1
201631_s_at	IER3	8870	6	2	8	immediate early response 3
214715_x_at	ZNF160	90338	7	1	8	zinc finger protein 160
202081_at	IER2	9592	7	1	8	immediate early response 2
204435_at	NUPL1	9818	7	1	8	nucleoporin like 1
203069_at	SV2A	9900	1	7	8	synaptic vesicle glycoprotein 2A
208051_s_at	PAIP1	10605	3	4	7	poly(A) binding protein interacting protein 1
222217_s_at	SLC27A3	11000	1	6	7	solute carrier family 27 (fatty acid transporter), member 3
213413_at	GTF2A1L	11036	1	6	7	general transcription factor IIA, 1-like
215462_at	LOC149478	149478	6	1	7	hypothetical protein LOC149478
212919_at	DCP2	167227	6	1	7	DCP2 decapping enzyme homolog (S. cerevisiae)
37996_s_at	DMPK	1760	2	5	7	dystrophia myotonica-protein kinase
221865_at	C9orf91	203197	4	3	7	chromosome 9 open reading frame 91
209646_x_at	ALDH1B1	219	5	2	7	aldehyde dehydrogenase 1 family, member B1
211004_s_at	ALDH3B1	221	2	5	7	aldehyde dehydrogenase 3 family, member B1
207813_s_at	FDXR	2232	3	4	7	ferredoxin reductase
204999_s_at	ATF5	22809	6	1	7	activating transcription factor 5
207436_x_at	KIAA0894	22833	6	1	7	KIAA0894 protein
208989_s_at	FBXL11	22992	6	1	7	F-box and leucine-rich repeat protein 11
211996_s_at	LOC23117	23117	6	1	7	KIAA0220-like protein
213146_at	JMJD3	23135	6	1	7	jumonji domain containing 3, histone lysine demethylase
212110_at	SLC39A14	23516	6	1	7	solute carrier family 39 (zinc transporter), member 14
214855_s_at	GARNL1	253959	6	1	7	GTPase activating Rap/RanGAP domain-like 1
219908_at	DKK2	27123	6	1	7	dickkopf homolog 2 (Xenopus laevis)
204470_at	CXCL1	2919	6	1	7	chemokine (C-X-C motif) ligand 1 (melanoma growth stimulating activity, alpha)
204766_s_at	NUDT1	4521	6	1	7	nudix (nucleoside diphosphate linked moiety X)-type motif 1
202943_s_at	NAGA	4668	4	3	7	N-acetylgalactosaminidase, alpha-
219179_at	DACT1	51339	2	5	7	dapper, antagonist of beta-catenin, homolog 1 (Xenopus laevis)
202283_at	SERPINF1	5176	6	1	7	serpin peptidase inhibitor, clade F (alpha-2 antiplasmin, pigment epithelium derived factor), member 1
210357_s_at	SMOX	54498	6	1	7	spermine oxidase
218823_s_at	KCTD9	54793	6	1	7	potassium channel tetramerisation domain containing 9
203407_at	PPL	5493	6	1	7	periplakin
218365_s_at	DARS2	55157	6	1	7	aspartyl-tRNA synthetase 2, mitochondrial
218264_at	BCCIP	56647	6	1	7	BRCA2 and CDKN1A interacting protein
212977_at	CXCR7	57007	2	5	7	chemokine (C-X-C motif) receptor 7
203887_s_at	THBD	7056	6	1	7	thrombomodulin
219378_at	NARG1L	79612	6	1	7	NMDA receptor regulated 1-like
204963_at	SSPN	8082	3	4	7	sarcospan (Kras oncogene-associated gene)
221016_s_at	TCF7L1	83439	3	4	7	transcription factor 7-like 1 (T-cell specific, HMG-box)
205518_s_at	CMAH	8418	6	1	7	cytidine monophosphate-N-acetylneuraminic acid hydroxylase (CMP-N-acetylneuraminate monooxygenase) pseudogene
209160_at	AKR1C3	8644	6	1	7	aldo-keto reductase family 1, member C3 (3-alpha hydroxysteroid dehydrogenase, type II)
202085_at	TJP2	9414	1	6	7	tight junction protein 2 (zona occludens 2)
208336_s_at	GPSN2	9524	6	1	7	glycoprotein, synaptic 2
205442_at	MFAP3L	9848	2	5	7	microfibrillar-associated protein 3-like
203656_at	FIG4	9896	1	6	7	FIG4 homolog (S. cerevisiae)
222169_x_at	SH2D3A	10045	5	1	6	SH2 domain containing 3A
209869_at	ADRA2A	150	5	1	6	adrenergic, alpha-2A-, receptor
213068_at	DPT	1805	4	2	6	dermatopontin
201143_s_at	EIF2S1	1965	5	1	6	eukaryotic translation initiation factor 2, subunit 1 alpha, 35kDa
213546_at	DKFZP586I1420	222161	4	2	6	hypothetical protein DKFZp586I1420
201612_at	ALDH9A1	223	5	1	6	aldehyde dehydrogenase 9 family, member A1
218774_at	DCPS	28960	5	1	6	decapping enzyme, scavenger
219188_s_at	MACROD1	28992	3	3	6	MACRO domain containing 1
200696_s_at	GSN	2934	1	5	6	gelsolin (amyloidosis, Finnish type)
220244_at	LOH3CR2A	29931	5	1	6	loss of heterozygosity, 3, chromosomal region 2, gene A
205207_at	IL6	3569	5	1	6	interleukin 6 (interferon, beta 2)
220327_at	VGLL3	389136	5	1	6	vestigial like 3 (Drosophila)
51158_at	FAM174B	400451	5	1	6	family with sequence similarity 174, member B
202472_at	MPI	4351	4	2	6	mannose phosphate isomerase
205896_at	SLC22A4	6583	1	5	6	solute carrier family 22 (organic cation/ergothioneine transporter), member 4
211527_x_at	VEGFA	7422	5	1	6	vascular endothelial growth factor A
217745_s_at	NAT13	80218	5	1	6	N-acetyltransferase 13
219400_at	CNTNAP1	8506	2	4	6	contactin associated protein 1
206405_x_at	USP6	9098	5	1	6	ubiquitin specific peptidase 6 (Tre-2 oncogene)
203097_s_at	RAPGEF2	9693	5	1	6	Rap guanine nucleotide exchange factor (GEF) 2
209829_at	FAM65B	9750	5	1	6	family with sequence similarity 65, member B
202181_at	KIAA0247	9766	5	1	6	KIAA0247
202382_s_at	GNPDA1	10007	4	1	5	glucosamine-6-phosphate deaminase 1
217738_at	NAMPT	10135	4	1	5	nicotinamide phosphoribosyltransferase
218589_at	P2RY5	10161	3	2	5	purinergic receptor P2Y, G-protein coupled, 5
212658_at	LHFPL2	10184	4	1	5	lipoma HMGIC fusion partner-like 2
218656_s_at	LHFP	10186	1	4	5	lipoma HMGIC fusion partner
203477_at	COL15A1	1306	3	2	5	collagen, type XV, alpha 1
204345_at	COL16A1	1307	4	1	5	collagen, type XVI, alpha 1
205523_at	HAPLN1	1404	4	1	5	hyaluronan and proteoglycan link protein 1
212572_at	STK38L	23012	4	1	5	serine/threonine kinase 38 like
213222_at	PLCB1	23236	4	1	5	phospholipase C, beta 1 (phosphoinositide-specific)
213353_at	ABCA5	23461	3	2	5	ATP-binding cassette, sub-family A (ABC1), member 5
204224_s_at	GCH1	2643	4	1	5	GTP cyclohydrolase 1
204512_at	HIVEP1	3096	4	1	5	human immunodeficiency virus type I enhancer binding protein 1
200904_at	HLA-E	3133	1	4	5	major histocompatibility complex, class I, E
213896_x_at	FAM149B1	317662	2	3	5	family with sequence similarity 149, member B1
200965_s_at	ABLIM1	3983	4	1	5	actin binding LIM protein 1
36920_at	MTM1	4534	4	1	5	myotubularin 1
218675_at	SLC22A17	51310	1	4	5	solute carrier family 22, member 17
204565_at	THEM2	55856	3	2	5	thioesterase superfamily member 2
214731_at	CTTNBP2NL	55917	3	2	5	CTTNBP2 N-terminal like
218319_at	PELI1	57162	4	1	5	pellino homolog 1 (Drosophila)
218683_at	PTBP2	58155	4	1	5	polypyrimidine tract binding protein 2
212968_at	RFNG	5986	4	1	5	RFNG O-fucosylpeptide 3-beta-N-acetylglucosaminyltransferase
202565_s_at	SVIL	6840	3	2	5	supervillin
215521_at	PHC3	80012	1	4	5	polyhomeotic homolog 3 (Drosophila)
219681_s_at	RAB11FIP1	80223	4	1	5	RAB11 family interacting protein 1 (class I)
219304_s_at	PDGFD	80310	4	1	5	platelet derived growth factor D
210944_s_at	CAPN3	825	3	2	5	calpain 3, (p94)
208161_s_at	ABCC3	8714	4	1	5	ATP-binding cassette, sub-family C (CFTR/MRP), member 3
203799_at	CD302	9936	4	1	5	CD302 molecule
212558_at	SPRY1	10252	3	1	4	sprouty homolog 1, antagonist of FGF signaling (Drosophila)
204719_at	ABCA8	10351	3	1	4	ATP-binding cassette, sub-family A (ABC1), member 8
201141_at	GPNMB	10457	3	1	4	glycoprotein (transmembrane) nmb
204203_at	CEBPG	1054	2	2	4	CCAAT/enhancer binding protein (C/EBP), gamma
218476_at	POMT1	10585	3	1	4	protein-O-mannosyltransferase 1
203819_s_at	IGF2BP3	10643	3	1	4	insulin-like growth factor 2 mRNA binding protein 3
213527_s_at	ZNF688	146542	3	1	4	zinc finger protein 688
217286_s_at	HNRNPA3P2	170526	3	1	4	heterogeneous nuclear ribonucleoprotein A3 pseudogene 2
203504_s_at	ABCA1	19	3	1	4	ATP-binding cassette, sub-family A (ABC1), member 1
205117_at	FGF1	2246	1	3	4	fibroblast growth factor 1 (acidic)
205893_at	NLGN1	22871	2	2	4	neuroligin 1
202220_at	KIAA0907	22889	3	1	4	KIAA0907
212119_at	RHOQ	23433	3	1	4	ras homolog gene family, member Q
205933_at	SETBP1	26040	3	1	4	SET binding protein 1
219308_s_at	AK5	26289	2	2	4	adenylate kinase 5
210534_s_at	B9D1	27077	3	1	4	B9 protein domain 1
209793_at	GRIA1	2890	1	3	4	glutamate receptor, ionotropic, AMPA 1
215766_at	GSTA1	2938	3	1	4	glutathione S-transferase A1
209369_at	ANXA3	306	3	1	4	annexin A3
215388_s_at	CFHR1	3078	3	1	4	complement factor H-related 1
203665_at	HMOX1	3162	3	1	4	heme oxygenase (decycling) 1
212713_at	MFAP4	4239	3	1	4	microfibrillar-associated protein 4
217819_at	GOLGA7	51125	3	1	4	golgi autoantigen, golgin subfamily a, 7
205832_at	CPA4	51200	3	1	4	carboxypeptidase A4
221139_s_at	CSAD	51380	3	1	4	cysteine sulfinic acid decarboxylase
207808_s_at	PROS1	5627	2	2	4	protein S (alpha)
201417_at	SOX4	6659	2	2	4	SRY (sex determining region Y)-box 4
212931_at	TCF20	6942	3	1	4	transcription factor 20 (AR1)
203083_at	THBS2	7058	3	1	4	thrombospondin 2
219217_at	NARS2	79731	3	1	4	asparaginyl-tRNA synthetase 2, mitochondrial (putative)
201913_s_at	COASY	80347	3	1	4	Coenzyme A synthase
208022_s_at	CDC14B	8555	2	2	4	CDC14 cell division cycle 14 homolog B (S. cerevisiae)
201200_at	CREG1	8804	2	2	4	cellular repressor of E1A-stimulated genes 1
201471_s_at	SQSTM1	8878	3	1	4	sequestosome 1
203921_at	CHST2	9435	3	1	4	carbohydrate (N-acetylglucosamine-6-O) sulfotransferase 2
218181_s_at	MAP4K4	9448	3	1	4	mitogen-activated protein kinase kinase kinase kinase 4
210367_s_at	PTGES	9536	3	1	4	prostaglandin E synthase
213186_at	DZIP3	9666	3	1	4	DAZ interacting protein 3, zinc finger
203148_s_at	TRIM14	9830	2	2	4	tripartite motif-containing 14
209732_at	CLEC2B	9976	3	1	4	C-type lectin domain family 2, member B
221751_at	SLC2A3P1	100128062	2	1	3	solute carrier family 2 (facilitated glucose transporter), member 3 pseudogene 1
203498_at	RCAN2	10231	2	1	3	regulator of calcineurin 2
211177_s_at	TXNRD2	10587	2	1	3	thioredoxin reductase 2
218031_s_at	FOXN3	1112	2	1	3	forkhead box N3
214587_at	COL8A1	1295	2	1	3	collagen, type VIII, alpha 1
203886_s_at	FBLN2	2199	2	1	3	fibulin 2
205110_s_at	FGF13	2258	1	2	3	fibroblast growth factor 13
203831_at	R3HDM2	22864	2	1	3	R3H domain containing 2
203556_at	ZHX2	22882	2	1	3	zinc fingers and homeoboxes 2
209307_at	SWAP70	23075	2	1	3	SWAP-70 protein
214785_at	VPS13A	23230	2	1	3	vacuolar protein sorting 13 homolog A (S. cerevisiae)
210260_s_at	TNFAIP8	25816	2	1	3	tumor necrosis factor, alpha-induced protein 8
214766_s_at	AHCTF1	25909	2	1	3	AT hook containing transcription factor 1
214438_at	HLX	3142	2	1	3	H2.0-like homeobox
205059_s_at	IDUA	3425	2	1	3	iduronidase, alpha-L-
202948_at	IL1R1	3554	2	1	3	interleukin 1 receptor, type I
217317_s_at	HERC2P2	400322	1	2	3	hect domain and RLD 2 pseudogene 2
203434_s_at	MME	4311	2	1	3	membrane metallo-endopeptidase
200940_s_at	RERE	473	1	2	3	arginine-glutamic acid dipeptide (RE) repeats
204614_at	SERPINB2	5055	2	1	3	serpin peptidase inhibitor, clade B (ovalbumin), member 2
201981_at	PAPPA	5069	2	1	3	pregnancy-associated plasma protein A, pappalysin 1
219282_s_at	TRPV2	51393	1	2	3	transient receptor potential cation channel, subfamily V, member 2
214415_at	PLGLB1	5343	2	1	3	plasminogen-like B1
222235_s_at	CSGALNACT2	55454	2	1	3	chondroitin sulfate N-acetylgalactosaminyltransferase 2
201212_at	LGMN	5641	2	1	3	legumain
220940_at	ANKRD36B	57730	1	2	3	ankyrin repeat domain 36B
216598_s_at	CCL2	6347	2	1	3	chemokine (C-C motif) ligand 2
218648_at	CRTC3	64784	1	2	3	CREB regulated transcription coactivator 3
203543_s_at	KLF9	687	2	1	3	Kruppel-like factor 9
221060_s_at	TLR4	7099	2	1	3	toll-like receptor 4
216983_s_at	ZNF224	7767	2	1	3	zinc finger protein 224
219627_at	ZNF767	79970	2	1	3	zinc finger family member 767
219677_at	SPSB1	80176	2	1	3	splA/ryanodine receptor domain and SOCS box containing 1
213076_at	ITPKC	80271	2	1	3	inositol 1,4,5-trisphosphate 3-kinase C
202880_s_at	CYTH1	9267	2	1	3	cytohesin 1
218559_s_at	MAFB	9935	2	1	3	v-maf musculoaponeurotic fibrosarcoma oncogene homolog B (avian)
60528_at	JMJD7	100137047	1	1	2	jumonji domain containing 7
203445_s_at	CTDSP2	10106	1	1	2	CTD (carboxy-terminal domain, RNA polymerase II, polypeptide A) small phosphatase 2
215599_at	SMA4	11039	1	1	2	glucuronidase, beta pseudogene
205027_s_at	MAP3K8	1326	1	1	2	mitogen-activated protein kinase kinase kinase 8
204718_at	EPHB6	2051	1	1	2	EPH receptor B6
202995_s_at	FBLN1	2192	1	1	2	fibulin 1
202255_s_at	SIPA1L1	26037	1	1	2	signal-induced proliferation-associated 1 like 1
208906_at	BSCL2	26580	1	1	2	Bernardinelli-Seip congenital lipodystrophy 2 (seipin)
206730_at	GRIA3	2892	1	1	2	glutamate receptor, ionotrophic, AMPA 3
204112_s_at	HNMT	3176	1	1	2	histamine N-methyltransferase
200923_at	LGALS3BP	3959	1	1	2	lectin, galactoside-binding, soluble, 3 binding protein
207480_s_at	MEIS2	4212	1	1	2	Meis homeobox 2
203420_at	FAM8A1	51439	1	1	2	family with sequence similarity 8, member A1
220351_at	CCRL1	51554	1	1	2	chemokine (C-C motif) receptor-like 1
212819_at	ASB1	51665	1	1	2	ankyrin repeat and SOCS box-containing 1
219691_at	SAMD9	54809	1	1	2	sterile alpha motif domain containing 9
218918_at	MAN1C1	57134	1	1	2	mannosidase, alpha, class 1C, member 1
202958_at	PTPN9	5780	1	1	2	protein tyrosine phosphatase, non-receptor type 9
216247_at	RPS20	6224	1	1	2	ribosomal protein S20
219628_at	ZMAT3	64393	1	1	2	zinc finger, matrin type 3
217853_at	TNS3	64759	1	1	2	tensin 3
212067_s_at	C1R	715	1	1	2	complement component 1, r subcomponent
208313_s_at	SF1	7536	1	1	2	splicing factor 1
221559_s_at	MIS12	79003	1	1	2	MIS12, MIND kinetochore complex component, homolog (yeast)
219506_at	C1orf54	79630	1	1	2	chromosome 1 open reading frame 54
201709_s_at	NIPSNAP1	8508	1	1	2	nipsnap homolog 1 (C. elegans)
202481_at	DHRS3	9249	1	1	2	dehydrogenase/reductase (SDR family) member 3
