# Supplementary material for: Using Transcription Modules to Identify Expression Clusters Perturbed in Williams-Beuren Syndrome
Source: PLoS Comput Biol. 2011 Jan 20;7(1):e1001054. doi: 10.1371/journal.pcbi.1001054 (PMC3024257; doi:10.1371/journal.pcbi.1001054)
Supplement: Table S11 — Dysregulated single genes and modules common to fibroblasts and lymphoblastoid cell lines. (0.03 MB XLS) [file pcbi.1001054.s013.xls]

## Sheet: Sheet1
Entrez ID	Gene symbol	Dysregulation in Fibroblasts	Dysregulation in lymphoblastoids	M1 modules	M2 modules
230	ALDOC	up	down		877
9031	BAZ1B	down	down		711, 770, 806, 809, 827, 877
9774	BCLAF1	down	up
54953	C1orf27	down	up
79144	C20orf149	up	down	782, 863, 918, 957, 958, 1011, 1049, 1083
132720	C4orf32	down	up
9315	C5orf13	down	down
822	CAPG	up	down	562, 782, 863, 957, 958
135228	CD109	up	down
9435	CHST2	down	up	1007, 1012, 1087	991
6249	CLIP1	down	up
1545	CYP1B1	down	up
9188	DDX21	down	up		991
51726	DNAJB11	down	up
7458	EIF4H	down	down		607, 702, 711, 741, 770, 806, 809, 827, 877
9518	GDF15	down	down		711, 806, 827, 877
2803	GOLGA4	down	up
54985	HCFC1R1	up	down		852, 877
6596	HLTF	up	up
3181	HNRNPA2B1	down	up
3309	HSPA5	down	up		806, 827, 877
9636	ISG15	up	down
688	KLF5	up	up	747, 805	192, 284, 323, 410, 500, 607, 702, 711, 741, 770, 806, 809, 827, 877, 991
64077	LHPP	up	down		607, 702, 711, 741, 770, 806, 809, 827, 877, 991
9064	MAP3K6	up	down	439, 673, 692, 693, 753, 855, 938, 960, 962	877
4259	MGST3	up	down
84365	MKI67IP	down	up
4351	MPI	up	down	781, 840, 927, 1032	852, 877
80223	RAB11FIP1	up	down	837, 1007, 1012, 1087	852
9584	RBM39	down	up	755, 781, 792, 840, 927, 942, 965, 968, 1032	827, 852, 877, 991
8635	RNASET2	up	down		741
90701	SEC11C	down	up
10723	SLC12A7	down	down		702, 806, 877, 991
51429	SNX9	down	down
9882	TBC1D4	up	up	928, 957, 958, 1011, 1012
26608	TBL2	down	down		711, 770, 806, 809, 827, 877
56255	TMX4	up	down
55757	UGCGL2	down	up
84058	WDR54	up	down
90338	ZNF160	down	down	645, 743, 837, 866, 883, 1012, 1090	991

## Sheet: Replicated M1 modules
Module	Fibroblast direction	Lymphoblastoid direction
583	1	-1
996	1	1
434	-1	1
626	1	-1
938	-1	-1
1037	1	1
805	-1	-1

## Sheet: Replicated M2 modules
Module	Fibroblast direction	Lymphoblastoid direction
40	1	1
54	1	1
119	1	1
192	-1	-1
284	1	1
323	-1	-1
328	1	-1
410	-1	-1
500	-1	-1
607	-1	-1
702	-1	-1
711	1	1
741	-1	-1
770	-1	-1
806	1	1
809	1	1
827	1	1
852	1	1
877	-1	-1
