# Supplementary material for: Using Transcription Modules to Identify Expression Clusters Perturbed in Williams-Beuren Syndrome
Source: PLoS Comput Biol. 2011 Jan 20;7(1):e1001054. doi: 10.1371/journal.pcbi.1001054 (PMC3024257; doi:10.1371/journal.pcbi.1001054)
Supplement: Table S12 — Software packages used for the analysis. (0.03 MB XLS) [file pcbi.1001054.s014.xls]

## Sheet: Sheet1
R Package	Version
affy	1.22.0
affyio	1.12.0
annotate	1.22.0
AnnotationDbi	1.6.1
biclust	0.8.1
Biobase	2.4.1
BiocCaseStudies	1.6.0
Biostrings	2.12.4
bitops	1.0-4.1
Category	2.10.0
caTools	1.9
colorspace	1.0-1
DBI	0.2-4
eisa	0.2.2
ExpressionView	0.2.1
gcrma	2.16.0
gdata	2.4.2
genefilter	1.24.2
GO.db	2.2.11
GOstats	2.10.0
graph	1.22.2
grid	2.9.2
GSEABase	1.6.0
gtools	2.6.1
hgu133a2.db	2.2.11
hgu133plus2.db	2.2.11
hgug4112a.db	2.2.11
igraph	0.5.3
IRanges	1.2.2
isa2	0.2.1
KEGG.db	2.2.11
lattice	0.17-25
limma	2.18.1
MASS	7.2-48
Matrix	0.999375-27
org.Hs.eg.db	2.2.11
preprocessCore	1.6.0
RBGL	1.20.0
RSQLite	0.7-1
snow	0.3-3
splines	2.9.2
survival	2.35-4
targetscan.Hs.eg.db	5.0-1
TeachingDemos	2.3
vcd	1.2-4
XML	2.6-0
xtable	1.5-5
